# Supplementary material for: Molecular resilience: genetic analysis of multiple-stress tolerance (osmotic, salinity, cold and heat) during potato (Solanum tuberosum L.) microtuberization
Source: Front Plant Sci. 2026 May 29;17:1828205. doi: 10.3389/fpls.2026.1828205 (PMC13261755; doi:10.3389/fpls.2026.1828205)
Supplement: Supplementary file 2 [file Table2.xlsx]

## Sheet: 317 genes
Table Supplementary 2. Data base Protein-Protein interaction analysis
Solanum tuberosum	ANNOTATION	Arabidopsis thaliana	ANNOTATION
P58519	Aspartic protease inhibitor 5; Inhibitor of cathepsin D (aspartic protease). May also inhibit trypsin and chymotrypsin (serine proteases). Protects the plant by inhibiting proteases of invading organisms; Belongs to the protease inhibitor I3 (leguminous Kunitz- type inhibitor) family. (220 aa)	TWLIGHT ZONE	TWLIGHT ZONE
M1BFS5	Cyanate hydratase; Catalyzes the reaction of cyanate with bicarbonate to produce ammonia and carbon dioxide; Belongs to the cyanase family. (162 aa)	CYN	Cyanate hydratase; Catalyzes the reaction of cyanate with bicarbonate to produce ammonia and carbon dioxide; Belongs to the cyanase family.
M1APL4	Uncharacterized protein; Belongs to the cytochrome P450 family. (491 aa)	CYP74A	Allene oxide synthase, chloroplastic.
O24370	Linoleate 13S-lipoxygenase 2-1, chloroplastic; Plant lipoxygenase involved in a number of diverse aspects of plant physiology including growth and development, pest resistance, and senescence. May not be involved in the bulk production of jasmonate upon wounding. Catalyzes the hydroperoxidation of lipids containing a cis,cis-1,4-pentadiene structure. Linolenic acid is the preferred substrate, bef…	LOX2	Lipoxygenase 2, chloroplastic; 13S-lipoxygenase that can use linolenic acid as substrates. Plant lipoxygenases may be involved in a number of diverse aspects of plant physiology including growth and development, pest resistance, and senescence or responses to wounding. Catalyzes the hydroperoxidation of lipids containing a cis,cis-1,4-pentadiene structure. Required for the wound-induced synthesis…
M1AYH3	Uncharacterized protein. (244 aa)	AOC2	Allene oxide cyclase 2, chloroplastic; Involved in the production of 12-oxo-phytodienoic acid (OPDA), a precursor of jasmonic acid; Belongs to the allene oxide cyclase family.
M0ZPQ8	Pectinesterase; Acts in the modification of cell walls via demethylesterification of cell wall pectin. In the C-terminal section; belongs to the pectinesterase family. (486 aa)	PME18	Bifunctional pectinesterase 18/rRNA N-glycosylase; Acts in the modification of cell walls via demethylesterification of cell wall pectin. Inhibits the elongation phase of protein synthesis; In the N-terminal section; belongs to the PMEI family.
M0ZLE8	Pectate lyase. (446 aa)	F2G14.230	Probable pectate lyase 19.
M1BTI4	Uncharacterized protein. (389 aa)	F6E13.1	Pectin lyase-like superfamily protein.
M1BTL3	Uncharacterized protein. (391 aa)	A0A1I9LP65	Pectin lyase-like superfamily protein.
M1BTI5	Uncharacterized protein. (394 aa)	F6E13.2	Pectin lyase-like superfamily protein.
Q8H9B6	Caffeoyl-CoA O-methyltransferase; Methylates caffeoyl-CoA to feruloyl-CoA and 5- hydroxyferuloyl-CoA to sinapoyl-CoA. Plays a role in the synthesis of feruloylated polysaccharides. Involved in the reinforcement of the plant cell wall. Also involved in the responding to wounding or pathogen challenge by the increased formation of cell wall-bound ferulic acid polymers; Belongs to the class I-like S…	CCOAOMT1	Caffeoyl-CoA O-methyltransferase 1; Methylates caffeoyl-CoA to feruloyl-CoA. Has a very low activity with caffeic acid and esculetin. Involved in scopoletin biosynthesis in roots; Belongs to the class I-like SAM-binding methyltransferase superfamily. Cation-dependent O-methyltransferase family. CCoAMT subfamily.
C0LUV3	Flavonol synthase; Belongs to the iron/ascorbate-dependent oxidoreductase family. (352 aa)	FLS1	Flavonol synthase/flavanone 3-hydroxylase; Catalyzes the formation of flavonols from dihydroflavonols. It can act on dihydrokaempferol to produce kaempferol, on dihydroquercetin to produce quercitin and on dihydromyricetin to produce myricetin. In vitro catalyzes the oxidation of both enantiomers of naringenin to give both cis- and trans-dihydrokaempferol. Belongs to the iron/ascorbate-dependent …
M0ZHZ9	Uncharacterized protein. (441 aa)	MTI20.9	HXXXD-type acyl-transferase family protein.
M1A3M4	Uncharacterized protein. (667 aa)	PAL1	Phenylalanine ammonia-lyase 1; This is a key enzyme of plant metabolism catalyzing the first reaction in the biosynthesis from L-phenylalanine of a wide variety of natural products based on the phenylpropane skeleton; Belongs to the PAL/histidase family.
M1AAN1	Uncharacterized protein. (445 aa)	MTI20.9	HXXXD-type acyl-transferase family protein.
M1B0L3	Uncharacterized protein. (453 aa)	F21J9.9	HXXXD-type acyl-transferase family protein.
M1B3J8	Uncharacterized protein. (444 aa)	SHT	Spermidine hydroxycinnamoyl transferase; Hydroxycinnamoyl transferase involved in the conjugation of feruloyl CoA to spermidine. Able to perform all three conjugating steps required for the biosynthesis of N1,N5,N10-triferuloyl-spermidine. Spermidine is the only acceptor substrate while feruloyl CoA > caffeoyl CoA > coumaroyl CoA > cinnamoyl CoA >> sinapoyl CoA are efficient acyl donors. No activ…
M1BC65	Uncharacterized protein. (461 aa)	GLAUCE	HXXXD-type acyl-transferase family protein.
M1BRF7	Uncharacterized protein. (571 aa)	4CL1	4-coumarate--CoA ligase 1; Produces CoA thioesters of a variety of hydroxy- and methoxy- substituted cinnamic acids, which are used to synthesize several phenylpropanoid-derived compounds, including anthocyanins, flavonoids, isoflavonoids, coumarins, lignin, suberin and wall-bound phenolics; Belongs to the ATP-dependent AMP-binding enzyme family.
M1C5K7	Phenylalanine ammonia-lyase. (707 aa)	PAL2	Phenylalanine ammonia-lyase 2; This is a key enzyme of plant metabolism catalyzing the first reaction in the biosynthesis from L-phenylalanine of a wide variety of natural products based on the phenylpropane skeleton; Belongs to the PAL/histidase family.
M1C5Q7	Uncharacterized protein. (447 aa)	F4JBC7_ARATH	HXXXD-type acyl-transferase family protein.
M1CD32	Uncharacterized protein. (434 aa)	F21J9.8	HXXXD-type acyl-transferase family protein.
M1CLR9	Uncharacterized protein; Belongs to the class I-like SAM-binding methyltransferase superfamily. Cation-independent O-methyltransferase family. (361 aa)	OMT1	Flavone 3'-O-methyltransferase 1; Methylates OH residues of flavonoid compounds. Converts quercetin into isorhamnetin. Dihydroquercetin is not a substrate. Catalyzes the methylation of monolignols, the lignin precursors. Does not contribute to the phenylpropanoid pattern of the pollen tryphine, but is probably confined to isorhamnetin glycoside biosynthesis. Involved in melatonin biosynthesis. Ca…
M1D3Y2	Uncharacterized protein; Belongs to the PAL/histidase family. (435 aa)	PAL1	Phenylalanine ammonia-lyase 1; This is a key enzyme of plant metabolism catalyzing the first reaction in the biosynthesis from L-phenylalanine of a wide variety of natural products based on the phenylpropane skeleton; Belongs to the PAL/histidase family.
Q6WG04	Dihydroflavonol 4-reductase. (382 aa)	DFRA	Dihydroflavonol 4-reductase; Bifunctional enzyme involved in flavonoid metabolism.
M1CC47	Cyclin N-terminal domain-containing protein; Belongs to the cyclin family. (363 aa)	CYCD3-2	Cyclin-D3-2; Promotes divisions in the guard cells (GCs) after the guard mother cells (GMC) symmetric division when in the presence of CDKA-1.
M1CPF6	Fe2OG dioxygenase domain-containing protein; Belongs to the iron/ascorbate-dependent oxidoreductase family. (375 aa)	GA20OX1	Gibberellin 20 oxidase 1; Key oxidase enzyme in the biosynthesis of gibberellin that catalyzes the conversion of GA12 and GA53 to GA9 and GA20 respectively, via a three-step oxidation at C-20 of the GA skeleton. GA53 is less effectively oxidized than GA12, and GA25 is also formed as a minor product. Involved in the promotion of the floral transition, fertility and silique elongation, but plays on…
M1AEA2	Alpha-carbonic anhydrase domain-containing protein. (275 aa)	ACA7-2	Alpha carbonic anhydrase 7; Reversible hydration of carbon dioxide.
M1AHU3	Alpha-carbonic anhydrase domain-containing protein. (275 aa)	ACA1	Alpha carbonic anhydrase 1, chloroplastic; Reversible hydration of carbon dioxide; Belongs to the alpha-class carbonic anhydrase family.
M1AJZ7	V-type proton ATPase subunit F; Subunit of the peripheral V1 complex of vacuolar ATPase essential for assembly or catalytic function. V-ATPase is responsible for acidifying a variety of intracellular compartments in eukaryotic cells. (130 aa)	VHA-F	V-type proton ATPase subunit F; Subunit of the peripheral V1 complex of vacuolar ATPase essential for assembly or catalytic function. V-ATPase is responsible for acidifying a variety of intracellular compartments in eukaryotic cells (By similarity).
M1DF34	Alpha-carbonic anhydrase domain-containing protein. (341 aa)	ACA7-2	Alpha carbonic anhydrase 7; Reversible hydration of carbon dioxide.
M1APG7	Uncharacterized protein; Belongs to the cytochrome P450 family. (502 aa)	CYP71B35	Cytochrome P450 71B35; Belongs to the cytochrome P450 family.
Q9XJ32	Vetispiradiene synthase 1; Sesquiterpene synthase that catalyzes the formation of vetispiradiene from trans,trans-farnesyl diphosphate. The initial internal cyclization produces the monocyclic intermediate germacrene A. (556 aa)	TPS21	Alpha-humulene/(-)-(E)-beta-caryophyllene synthase; Involved in sesquiterpene (C15) biosynthesis. The major products are beta-caryophyllene and alpha-humulene. Does not convert geranyl diphosphate (GPP) to any monoterpenes. Belongs to the terpene synthase family. Tpsa subfamily.
M1BUD4	Uncharacterized protein. (389 aa)	MCA1	Protein MID1-COMPLEMENTING ACTIVITY 1; Calcium-permeable stretch-activated channel component. Involved in mechano-stimulated calcium uptake mechanism and in mechanosensing in the primary root.
M1CZ41	Uncharacterized protein. (377 aa)	ACT12	Actin-12; Actins are highly conserved proteins that are involved in various types of cell motility and are ubiquitously expressed in all eukaryotic cells. Essential component of cell cytoskeleton; plays an important role in cytoplasmic streaming, cell shape determination, cell division, organelle movement and extension growth. This is considered as one of the reproductive actins.
P46276	Fructose-1,6-bisphosphatase, cytosolic; Belongs to the FBPase class 1 family. (340 aa)	CYFBP	Fructose-1,6-bisphosphatase, cytosolic; Catalyzes the first irreversible reaction from fructose-1,6- bisphosphate to fructose-6-phosphate and inorganic phosphate and plays an important regulatory role in sucrose biosynthesis and metabolism (Probable). Its activity is essential to regulate starch levels. Functions in fructose-mediated signaling independently of its catalytic activity in sugar meta…
M1BCM7	Uncharacterized protein. (455 aa)	T16B5.12	Alpha/beta-Hydrolases superfamily protein.
M1CE05	ATP-dependent 6-phosphofructokinase; Catalyzes the phosphorylation of D-fructose 6-phosphate to fructose 1,6-bisphosphate by ATP, the first committing step of glycolysis. (484 aa)	PFK3	ATP-dependent 6-phosphofructokinase 3; Catalyzes the phosphorylation of D-fructose 6-phosphate to fructose 1,6-bisphosphate by ATP, the first committing step of glycolysis; Belongs to the phosphofructokinase type A (PFKA) family. PPi-dependent PFK group II subfamily. Atypical ATP-dependent clade 'X' sub-subfamily.
A7LCJ5	Gibberellin 2-oxidase 1; Belongs to the iron/ascorbate-dependent oxidoreductase family. (340 aa)	GA2OX2	Gibberellin 2-beta-dioxygenase 2; Catalyzes the 2-beta-hydroxylation of several biologically active gibberellins, leading to the homeostatic regulation of their endogenous level. Catabolism of gibberellins (GAs) plays a central role in plant development. Converts GA9/GA20 to GA51/GA29 and GA4/GA1 to GA34/GA8.
M1CU41	Fe2OG dioxygenase domain-containing protein; Belongs to the iron/ascorbate-dependent oxidoreductase family. (349 aa)	GA3OX1	Gibberellin 3-beta-dioxygenase 1; Converts the inactive gibberellin (GA) precursors GA9 and GA20 in the bioactives gibberellins GA4 and GA1. Involved in the production of bioactive GA for vegetative growth and development. Belongs to the iron/ascorbate-dependent oxidoreductase family. GA3OX subfamily.
Q84Y17	Glucose-6-phosphate/phosphate translocator 2. (401 aa)	GPT2	Glucose-6-phosphate/phosphate translocator 2, chloroplastic; Glucose 6-phosphate (Glc6P) transporter. Transports also inorganic phosphate, 3-phosphoglycerate, triose phosphates and, to a leser extent, phosphoenolpyruvate. Responsible for the transport of Glc6P into plastids of heterotrophic tissues where it can be used as a carbon source for starch biosynthesis, as substrate for fatty acid biosyn…
M1AMY7	Uncharacterized protein. (222 aa)	TWLIGHT ZONE	TWLIGHT ZONE
M1BJV5	FAD-binding FR-type domain-containing protein. (741 aa)	FRO6	Ferric reduction oxidase 6; Ferric chelate reductase involved in iron uptake by shoot and leaf cells. May participate in the transport of electrons to a Fe(3+) ion via FAD and heme intermediates.
M1C8Z3	Uncharacterized protein; Belongs to the cytochrome P450 family. (487 aa)	KAO2	Ent-kaurenoic acid oxidase 2; Catalyzes three successive oxidations of ent-kaurenoic acid giving gibberellin 12 (GA12), a key step in gibberellins (GAs) biosynthesis. GAs, which are involved many processes, including stem elongation, play a central role in plant development. Belongs to the cytochrome P450 family.
M1CJI9	Fe2OG dioxygenase domain-containing protein; Belongs to the iron/ascorbate-dependent oxidoreductase family. (333 aa)	GA2OX8	Gibberellin 2-beta-dioxygenase 8; Catalyzes the 2-beta-hydroxylation of gibberellins (GA) precursors, rendering them unable to be converted to active GAs. Hydroxylates the C20-GA GA12 and GA53, but is not active on C19-GAs, like GA1, GA4, GA9 and GA20; Belongs to the iron/ascorbate-dependent oxidoreductase family. GA2OX subfamily.
M1CJY2	Uncharacterized protein. (397 aa)	KAO2	Ent-kaurenoic acid oxidase 2; Catalyzes three successive oxidations of ent-kaurenoic acid giving gibberellin 12 (GA12), a key step in gibberellins (GAs) biosynthesis. GAs, which are involved many processes, including stem elongation, play a central role in plant development. Belongs to the cytochrome P450 family.
Q00783	Proteinase inhibitor 1; Belongs to the protease inhibitor I13 (potato type I serine protease inhibitor) family. (107 aa)	T7F6.4	Serine protease inhibitor, potato inhibitor I-type family protein.
M1AMY3	Uncharacterized protein. (227 aa)	TWLIGHT ZONE	TWLIGHT ZONE
M1AZP7	Threonine dehydratase. (596 aa)	OMR1	Threonine dehydratase biosynthetic, chloroplastic; Catalyzes the formation of alpha-ketobutyrate from threonine in a two-step reaction. The first step is a dehydration of threonine, followed by rehydration and liberation of ammonia; Belongs to the serine/threonine dehydratase family.
K7WVF4	Glycosyltransferase; Belongs to the UDP-glycosyltransferase family. (462 aa)	UGT74E2	UDP-glycosyltransferase 74E2; Glucosyltransferase that acts on the auxin indole-3-butyric acid (IBA). Mediates abiotic stress responses and stress-induced morphological adaptations by regulating auxin homeostasis. Possesses low activity in vitro on jasmonate (JA) and the synthetic auxin analog naphthaleneacetic acid (NAA); Belongs to the UDP-glycosyltransferase family.
M1B7Q2	Uncharacterized protein. (580 aa)	NCED3	9-cis-epoxycarotenoid dioxygenase NCED3, chloroplastic; Has a 11,12(11',12') 9-cis epoxycarotenoid cleavage activity. Catalyzes the first step of abscisic-acid biosynthesis from carotenoids, in response to water stress.
M1BKZ7	Uncharacterized protein. (575 aa)	CCD4	Probable carotenoid cleavage dioxygenase 4, chloroplastic; May be involved in carotenoid cleavage; Belongs to the carotenoid oxygenase family.
P31427	Leucine aminopeptidase, chloroplastic; Presumably involved in the processing and regular turnover of intracellular proteins; Belongs to the peptidase M17 family. (573 aa)	LAP2	Leucine aminopeptidase 2, chloroplastic; Presumably involved in the processing and regular turnover of intracellular proteins. Catalyzes the removal of unsubstituted N- terminal amino acids from various peptides (By similarity). Possesses leucine aminopeptidase activity against the model substrate leucine- amido methyl coumarin. Does not seem to possess Cys- Gly dipeptidase activity.
M1A8L1	Aminotran_1_2 domain-containing protein. (415 aa)	ASP1	Aspartate aminotransferase, mitochondrial; Amino acid aminotransferase important for the metabolism of amino acids and Krebs-cycle related organic acids. No activity with D- Asp or D-Ala as amino donors. In plants, it is involved in nitrogen metabolism and in aspects of carbon and energy metabolism.
M1BH63	M20_dimer domain-containing protein. (429 aa)	dl4945w	Acetylornithine deacetylase.
M1CA92	NAGLU_C domain-containing protein. (336 aa)	NAGLU	Alpha-N-acetylglucosaminidase; Involved in the remodeling of the N-acetyl-glucosamine residues of proteoglycan complexes during reproductive development. Is essential to promote the first divisions of the zygote. Belongs to the glycosyl hydrolase 89 family.
M1CVV3	Metallophos domain-containing protein. (268 aa)	PAP8	Purple acid phosphatase 8.
M0ZIB7	Uncharacterized protein. (633 aa)	DOX1	Alpha-dioxygenase 1; Alpha-dioxygenase that catalyzes the primary oxygenation of fatty acids into oxylipins. Mediates a protection against oxidative stress and cell death, probably by generating some lipid-derived molecules. Promotes local and systemic plant defense in a salicylic acid (SA)-dependent manner, including the establishment of systemic acquired resistance (SAR) in response to incompat…
M1BVW6	Lipoxygenase; Plant lipoxygenase may be involved in a number of diverse aspects of plant physiology including growth and development, pest resistance, and senescence or responses to wounding. (858 aa)	LOX1	Linoleate 9S-lipoxygenase 1; 9S-lipoxygenase that can use linoleic acid or linolenic acid as substrates. Plant lipoxygenases may be involved in a number of diverse aspects of plant physiology including growth and development, pest resistance, and senescence or responses to wounding. Catalyzes the hydroperoxidation of lipids containing a cis,cis-1,4-pentadiene structure. Function as regulators of …
M1CAP8	Uncharacterized protein. (843 aa)	LOX1	Linoleate 9S-lipoxygenase 1; 9S-lipoxygenase that can use linoleic acid or linolenic acid as substrates. Plant lipoxygenases may be involved in a number of diverse aspects of plant physiology including growth and development, pest resistance, and senescence or responses to wounding. Catalyzes the hydroperoxidation of lipids containing a cis,cis-1,4-pentadiene structure. Function as regulators of …
M1CAQ0	Lipoxygenase; Plant lipoxygenase may be involved in a number of diverse aspects of plant physiology including growth and development, pest resistance, and senescence or responses to wounding. (856 aa)	LOX1	Linoleate 9S-lipoxygenase 1; 9S-lipoxygenase that can use linoleic acid or linolenic acid as substrates. Plant lipoxygenases may be involved in a number of diverse aspects of plant physiology including growth and development, pest resistance, and senescence or responses to wounding. Catalyzes the hydroperoxidation of lipids containing a cis,cis-1,4-pentadiene structure. Function as regulators of …
M1CXU2	Uncharacterized protein. (162 aa)	PLA2-ALPHA	Phospholipase A2-alpha; PA2 catalyzes the calcium-dependent hydrolysis of the 2-acyl groups in 3-sn-phosphoglycerides. Releases lysophospholipids (LPLs) and free fatty acids (FFAs) from membrane phospholipids in response to hormones and other external stimuli. Modulates the trafficking of PIN proteins to the plasma membrane. Negatively regulates MYB30 transcriptional activity and hypersensitive r…
M0ZG14	Uncharacterized protein; Belongs to the enoyl-CoA hydratase/isomerase family. (384 aa)	CHY1	3-hydroxyisobutyryl-CoA hydrolase 1; Involved in valine catabolism. May be indirectly involved in benzoic acid biosynthesis and in cold signaling and cold tolerance. Belongs to the enoyl-CoA hydratase/isomerase family.
M1AYK6	Uncharacterized protein. (60 aa)	F17K4.40	Ribosomal protein L33 family protein.
M1ALI2	Elf4 domain-containing protein. (98 aa)	EFL3	Protein ELF4-LIKE 3; Component of the central CCA1/LHY-TOC1 feedback loop in the circadian clock that promotes clock accuracy and is required for sustained rhythms in the absence of daily light/dark cycles.
M0ZGU6	AAA_16 domain-containing protein. (539 aa)	ORC5	Origin of replication complex subunit 5; Component of the origin recognition complex (ORC) that binds origins of replication. DNA-binding is ATP-dependent. The specific DNA sequences that define origins of replication have not been identified yet. ORC is required to assemble the pre-replication complex necessary to initiate DNA replication; Belongs to the ORC5 family.
M1BFG0	ATP-dependent DNA helicase; Belongs to the helicase family. (217 aa)	TWLIGHT ZONE	TWLIGHT ZONE
M1CGQ5	Cyclin N-terminal domain-containing protein; Belongs to the cyclin family. (497 aa)	CYCA2-4	Cyclin-A2-4; Belongs to the cyclin family. Cyclin AB subfamily.
M1ATU9	Cyclin N-terminal domain-containing protein; Belongs to the cyclin family. (356 aa)	CYCA3-2	Cyclin-A3-2; Belongs to the cyclin family. Cyclin AB subfamily.
M1A606	Cyclin N-terminal domain-containing protein; Belongs to the cyclin family. (472 aa)	CYCA1-1	Cyclin-A1-1; Belongs to the cyclin family. Cyclin AB subfamily.
M0ZRM3	Uncharacterized protein; Belongs to the cyclin family. (463 aa)	CYCA2-4	Cyclin-A2-4; Belongs to the cyclin family. Cyclin AB subfamily.
M1CHF2	Protein kinase domain-containing protein. (1024 aa)	Dl4515c	Protein kinase superfamily protein.
M0ZQ54	DNA helicase; Belongs to the MCM family. (955 aa)	MCM2	DNA replication licensing factor MCM2; Probable component of the MCM2-7 complex (MCM complex) that may function as a DNA helicase and which is essential to undergo a single round of replication initiation and elongation per cell cycle in eukaryotic cells. May play a crucial role in the control of de- differentiation and cell proliferation processes required for lateral root formation. Is essentia…
M1AI64	DNA replication licensing factor MCM7; Acts as component of the mcm2-7 complex (mcm complex) which is the putative replicative helicase essential for 'once per cell cycle' DNA replication initiation and elongation in eukaryotic cells. The active ATPase sites in the mcm2-7 ring are formed through the interaction surfaces of two neighboring subunits such that a critical structure of a conserved arg…	MCM7	DNA replication licensing factor MCM7; Probable component of the MCM2-7 complex (MCM complex) that may function as a DNA helicase and which is essential to undergo a single round of replication initiation and elongation per cell cycle in eukaryotic cells (By similarity). Required for megagametophyte and embryo development.
M1CZZ9	Origin of replication complex subunit 4; Component of the origin recognition complex (ORC) that binds origins of replication; Belongs to the ORC4 family. (419 aa)	ORC4	Origin of replication complex subunit 4; Component of the origin recognition complex (ORC) that binds origins of replication. DNA-binding is ATP-dependent. The specific DNA sequences that define origins of replication have not been identified yet. ORC is required to assemble the pre-replication complex necessary to initiate DNA replication.
M1CZA2	Cell division control protein; Belongs to the CDC6/cdc18 family. (534 aa)	CDC6B	Cell division control protein 6 homolog B; May be involved in the initiation of DNA replication. Belongs to the CDC6/cdc18 family.
M1AUY4	DNA helicase; Belongs to the MCM family. (737 aa)	MCM5	DNA replication licensing factor MCM5; Probable component of the MCM2-7 complex (MCM complex) that may function as a DNA helicase and which is essential to undergo a single round of replication initiation and elongation per cell cycle in eukaryotic cells.
M0ZGX5	Aminotran_1_2 domain-containing protein. (486 aa)	ACS2	1-aminocyclopropane-1-carboxylate synthase 2; 1-aminocyclopropane-1-carboxylate synthase (ACS) enzymes catalyze the conversion of S-adenosyl-L-methionine (SAM) into 1- aminocyclopropane-1-carboxylate (ACC), a direct precursor of ethylene; Belongs to the class-I pyridoxal-phosphate-dependent aminotransferase family.
M1C8T8	PABS domain-containing protein; Belongs to the spermidine/spermine synthase family. (309 aa)	SPDSYN1	Spermidine synthase 1.
M1AUP6	Fe2OG dioxygenase domain-containing protein; Belongs to the iron/ascorbate-dependent oxidoreductase family. (313 aa)	F2P24.4	1-aminocyclopropane-1-carboxylate oxidase 5; Enzyme involved in the ethylene biosynthesis; Belongs to the iron/ascorbate-dependent oxidoreductase family.
M0ZQM8	Fe2OG dioxygenase domain-containing protein; Belongs to the iron/ascorbate-dependent oxidoreductase family. (301 aa)	ACO1-2	1-aminocyclopropane-1-carboxylate oxidase 1; Enzyme involved in the ethylene biosynthesis. May promote stem elongation by maximizing the extensibility cells, possibly by activating ethylene biosynthesis, in response to very-long-chain fatty acids (VLCFAs C20:0 to C30:0).
M1D157	S-adenosylmethionine decarboxylase proenzyme. (336 aa)	SAMDC4	S-adenosylmethionine decarboxylase 1 alpha chain; Essential for biosynthesis of the polyamines spermidine and spermine. Essential for polyamine homeostasis, and normal plant embryogenesis, growth and development.
M1B391	Fe2OG dioxygenase domain-containing protein; Belongs to the iron/ascorbate-dependent oxidoreductase family. (316 aa)	ACO4	1-aminocyclopropane-1-carboxylate oxidase 4; Enzyme involved in the ethylene biosynthesis. May promote stem elongation by maximizing the extensibility cells, possibly by activating ethylene biosynthesis, in response to very-long-chain fatty acids (VLCFAs C20:0 to C30:0); Belongs to the iron/ascorbate-dependent oxidoreductase family.
M0ZHB5	Pectinesterase. (337 aa)	PME53	Probable pectinesterase 53; Acts in the modification of cell walls via demethylesterification of cell wall pectin; Belongs to the pectinesterase family.
M1B6H1	Uncharacterized protein; Belongs to the cytochrome P450 family. (507 aa)	CYP98A3	Cytochrome P450 98A3; Cytochrome P450 which catalyzes 3'-hydroxylation of p- coumaric esters of shikimic/quinic acids to form lignin monomers. Can use p-coumarate, p-coumaraldehyde, p-coumaroyl methyl ester, 5-O-(4- coumaroyl) D-quinate and 5-O-(4-coumaroyl) shikimate as substrates, but not p-coumaryl alcohol, p-coumaroyl CoA, 1-O-p-coumaroyl-beta-D- glucose, p-hydroxy-cinnamyl alcohol, cinnamate…
M1B6H2	Uncharacterized protein; Belongs to the cytochrome P450 family. (507 aa)	CYP98A3	Cytochrome P450 98A3; Cytochrome P450 which catalyzes 3'-hydroxylation of p- coumaric esters of shikimic/quinic acids to form lignin monomers. Can use p-coumarate, p-coumaraldehyde, p-coumaroyl methyl ester, 5-O-(4- coumaroyl) D-quinate and 5-O-(4-coumaroyl) shikimate as substrates, but not p-coumaryl alcohol, p-coumaroyl CoA, 1-O-p-coumaroyl-beta-D- glucose, p-hydroxy-cinnamyl alcohol, cinnamate…
M0ZI24	Carboxypeptidase; Belongs to the peptidase S10 family. (454 aa)	SCPL48	Serine carboxypeptidase-like 48; Probable carboxypeptidase.
M1CQH0	Uncharacterized protein. (264 aa)	K16F4.2	Tropinone reductase homolog At5g06060; Belongs to the short-chain dehydrogenases/reductases (SDR) family. SDR65C subfamily.
M0ZIL5	Peroxidase; Removal of H(2)O(2), oxidation of toxic reductants, biosynthesis and degradation of lignin, suberization, auxin catabolism, response to environmental stresses such as wounding, pathogen attack and oxidative stress. (290 aa)	PER3	Peroxidase 3; Removal of H(2)O(2), oxidation of toxic reductants, biosynthesis and degradation of lignin, suberization, auxin catabolism, response to environmental stresses such as wounding, pathogen attack and oxidative stress. These functions might be dependent on each isozyme/isoform in each plant tissue; Belongs to the peroxidase family. Classical plant (class III) peroxidase subfamily.
M0ZZL3	Glycosyltransferase; Belongs to the UDP-glycosyltransferase family. (474 aa)	UGT72D1	UDP-glycosyltransferase 72D1; Belongs to the UDP-glycosyltransferase family.
M1BKT9	PKS_ER domain-containing protein. (360 aa)	CAD9	Probable cinnamyl alcohol dehydrogenase 9; Involved in lignin biosynthesis. May catalyze the final step specific for the production of lignin monomers, like coniferyl alcohol, sinapyl alcohol and 4-coumaryl alcohol.
M1AYD4	Glycosyltransferase; Belongs to the UDP-glycosyltransferase family. (493 aa)	UGT72E1	UDP-glycosyltransferase 72E1; UDP-glycosyltransferase that glucosylates coniferyl aldehyde to form coniferyl aldehyde 4-O-glucoside. Glucosylates sinapyl aldehyde to form sinapyl aldehyde 4-O-glucoside. Is not active in presence of coniferyl alcohol or sinapyl alcohol. Can glucosylate the phytotoxic xenobiotic compound 2,4,5-trichlorophenol (TCP).
M0ZJH6	Patatin; Lipolytic acyl hydrolase (LAH). Belongs to the patatin family. (420 aa)	PLP3	Patatin-like protein 3; Possesses non-specific lipolytic acyl hydrolase (LAH) activity. Catalyzes the hydrolysis of the neutral lipids monogalactosyldiacylglycerol (MGDG), digalactosyldiacylglycerol (DGDG) and phosphatidylglycerol (PG), and less efficiently the polar lipids phosphatidylcholine (PC) and phosphatidylinositol (PI), but not the storage lipid triacylglycerol (TAG). May play a role in …
M1DS61	SCP domain-containing protein; Belongs to the CRISP family. (124 aa)	F14M19.60	Putative pathogenesis-related protein; Belongs to the CRISP family.
M1A2A1	SCP domain-containing protein; Belongs to the CRISP family. (162 aa)	PR1-2	Pathogenesis-related protein 1; Partially responsible for acquired pathogen resistance.
M1A2A7	SCP domain-containing protein; Belongs to the CRISP family. (164 aa)	F2J10.6	F2J10.6 protein; Belongs to the CRISP family.
M1A2A2	SCP domain-containing protein; Belongs to the CRISP family. (179 aa)	Q9LJM5_ARATH	Pathogenesis-related protein-like; Belongs to the CRISP family.
M0ZJM8	Peptidase A1 domain-containing protein; Belongs to the peptidase A1 family. (454 aa)	APF2	Aspartyl protease family protein 2; Aspartyl protease. Not able to cleave BAG6.
M1CFX7	Carboxypeptidase; Belongs to the peptidase S10 family. (648 aa)	SCPL40	Serine carboxypeptidase-like 40; Probable carboxypeptidase.
M0ZXV8	Uncharacterized protein. (123 aa)	RALFL34	Protein RALF-like 34; Cell signaling peptide that may regulate plant stress, growth, and development. Mediates a rapid alkalinization of extracellular space by mediating a transient increase in the cytoplasmic Ca(2+) concentration leading to a calcium-dependent signaling events through a cell surface receptor and a concomitant activation of some intracellular mitogen-activated protein kinases (By…
M0ZJU3	Carboxypeptidase; Belongs to the peptidase S10 family. (496 aa)	SCPL45	Serine carboxypeptidase-like 45; Probable carboxypeptidase.
M1A5F8	Peptidase A1 domain-containing protein; Belongs to the peptidase A1 family. (460 aa)	F22O6_120	Eukaryotic aspartyl protease family protein; Belongs to the peptidase A1 family.
M1DFQ4	Peptidase A1 domain-containing protein; Belongs to the peptidase A1 family. (435 aa)	AED3	Aspartyl protease AED3.
M0ZK50	Uncharacterized protein. (397 aa)	F17A17.16	Pectin lyase-like superfamily protein.
M1BJ45	Pectinesterase; Acts in the modification of cell walls via demethylesterification of cell wall pectin. In the C-terminal section; belongs to the pectinesterase family. (521 aa)	PME17	Probable pectinesterase/pectinesterase inhibitor 17; Acts in the modification of cell walls via demethylesterification of cell wall pectin; In the C-terminal section; belongs to the pectinesterase family.
M1AIV9	Pectinesterase; Acts in the modification of cell walls via demethylesterification of cell wall pectin. In the C-terminal section; belongs to the pectinesterase family. (586 aa)	PME3	Pectinesterase/pectinesterase inhibitor 3; Acts in the modification of cell walls via demethylesterification of cell wall pectin; In the C-terminal section; belongs to the pectinesterase family.
M0ZLS4	Uncharacterized protein. (378 aa)	F14F8.160	Pollen Ole e 1 allergen and extensin family protein.
M1AH97	Uncharacterized protein; Belongs to the short-chain dehydrogenases/reductases (SDR) family. (320 aa)	T22P11.130	NAD(P)-binding Rossmann-fold superfamily protein; Belongs to the short-chain dehydrogenases/reductases (SDR) family.
M0ZMG0	Uncharacterized protein. (554 aa)	AAE2	Probable acyl-activating enzyme 2; May act as an acid--thiol ligase that activates carboxylic acids by forming acyl-CoAs; Belongs to the ATP-dependent AMP-binding enzyme family.
M0ZMG1	Uncharacterized protein. (553 aa)	AAE2	Probable acyl-activating enzyme 2; May act as an acid--thiol ligase that activates carboxylic acids by forming acyl-CoAs; Belongs to the ATP-dependent AMP-binding enzyme family.
M0ZMN8	Uncharacterized protein. (552 aa)	DSK2B	Ubiquitin domain-containing protein DSK2b; Binds and presumably selects ubiquitin-conjugates for destruction. Prefers multiubiquitin chains rather than single ubiquitins, with a binding affinity for 'Lys-48'-linked ubiquitin chains. Acts as a ubiquitin receptor that associates with the 26S proteasomal docking subunit RPN10 for the indirect recognition of ubiquitinated substrates of ubiquitin/26S …
Q8H9D4	26S proteasome AAA-ATPase subunit RPT4a-like protein; Belongs to the AAA ATPase family. (398 aa)	RPT4B	26S proteasome regulatory subunit S10B homolog B; The 26S proteasome is involved in the ATP-dependent degradation of ubiquitinated proteins. The regulatory (or ATPase) complex confers ATP dependency and substrate specificity to the 26S complex.
M1CSQ1	PMEI domain-containing protein. (187 aa)	C/VIF2	Cell wall / vacuolar inhibitor of fructosidase 2; Inhibits fructosidases from both cell wall (cell wall invertase CWI) and vacuoles (vacuolar invertase VI).
M1CHB4	Ubiquitin carboxyl-terminal hydrolase. (234 aa)	UCH3	Ubiquitin carboxyl-terminal hydrolase 3.
M1AFF7	Uncharacterized protein. (278 aa)	TWLIGHT ZONE	TWLIGHT ZONE
M1B2E4	Peroxidase; Removal of H(2)O(2), oxidation of toxic reductants, biosynthesis and degradation of lignin, suberization, auxin catabolism, response to environmental stresses such as wounding, pathogen attack and oxidative stress. (324 aa)	PER7	Peroxidase 7; Removal of H(2)O(2), oxidation of toxic reductants, biosynthesis and degradation of lignin, suberization, auxin catabolism, response to environmental stresses such as wounding, pathogen attack and oxidative stress. These functions might be dependent on each isozyme/isoform in each plant tissue; Belongs to the peroxidase family. Classical plant (class III) peroxidase subfamily.
M0ZNF5	Glycosyltransferases; Involved in the synthesis of glucuronoxylan hemicellulose in secondary cell walls; Belongs to the glycosyltransferase 43 family. (370 aa)	IRX9	Beta-1,4-xylosyltransferase IRX9; Involved in the synthesis of the hemicellulose glucuronoxylan, a major component of secondary cell walls. Xylan xylosyltransferase that acts cooperatively with IRX14 to achieve the successive addition of xylosyl residues during xylan backbone elongation.
M1ADX8	Hexosyltransferase; Belongs to the glycosyltransferase 8 family. (564 aa)	GUX2	UDP-glucuronate:xylan alpha-glucuronosyltransferase 2; Glycosyltransferase required for the addition of both glucuronic acid and 4-O-methylglucuronic acid branches to xylan in stem cell walls. In association with GUX1, is responsible for almost all of the substitutions of the xylan backbone in stem glucuronoxylan.
M1ADX9	Hexosyltransferase; Belongs to the glycosyltransferase 8 family. (579 aa)	GUX2	UDP-glucuronate:xylan alpha-glucuronosyltransferase 2; Glycosyltransferase required for the addition of both glucuronic acid and 4-O-methylglucuronic acid branches to xylan in stem cell walls. In association with GUX1, is responsible for almost all of the substitutions of the xylan backbone in stem glucuronoxylan.
M0ZPI9	Kinesin motor domain-containing protein; Belongs to the TRAFAC class myosin-kinesin ATPase superfamily. Kinesin family. (1029 aa)	KIN5A	Kinesin-like protein KIN-5A; Responsible for microtubule translocation. May be important for the organization of phragmoplast-specific arrays of microtubules (By similarity). Plays an essential role in stabilizing the mitotic spindle. Required during mitotic cytokinesis.
M1AD89	Kinesin-like protein; Belongs to the TRAFAC class myosin-kinesin ATPase superfamily. Kinesin family. (702 aa)	KIN14Q	Kinesin-like protein KIN-14Q.
M1BIF9	Uncharacterized protein. (476 aa)	TWLIGHT ZONE	TWLIGHT ZONE
M1AB64	Uncharacterized protein; Belongs to the TRAFAC class myosin-kinesin ATPase superfamily. Kinesin family. (1005 aa)	KIN14I	Kinesin-like protein KIN-14I; Belongs to the TRAFAC class myosin-kinesin ATPase superfamily. Kinesin family. KIN-14 subfamily.
M1BMZ3	Kinesin-like protein; Belongs to the TRAFAC class myosin-kinesin ATPase superfamily. Kinesin family. (823 aa)	KIN14S	Kinesin-like protein KIN-14S; Belongs to the TRAFAC class myosin-kinesin ATPase superfamily. Kinesin family. KIN-14 subfamily.
M1CWJ3	WD_REPEATS_REGION domain-containing protein. (502 aa)	FZR3	Protein FIZZY-RELATED 3; Activator protein that regulates the ubiquitin ligase activity and substrate specificity of the anaphase promoting complex/cyclosome (APC/C); Belongs to the WD repeat CDC20/Fizzy family.
M1A4R3	Uncharacterized protein. (542 aa)	T10F20.10	5'-3' exonuclease family protein.
M1AY90	WD_REPEATS_REGION domain-containing protein. (528 aa)	Q94C55_ARATH	Transducin/WD40 repeat-like superfamily protein.
M1A880	TIMELESS_C domain-containing protein. (735 aa)	ATIM	Timeless family protein.
M1A1I1	Aminotran_1_2 domain-containing protein. (467 aa)	ACS8	1-aminocyclopropane-1-carboxylate synthase 8; 1-aminocyclopropane-1-carboxylate synthase (ACS) enzymes catalyze the conversion of S-adenosyl-L-methionine (SAM) into 1- aminocyclopropane-1-carboxylate (ACC), a direct precursor of ethylene.
M0ZR50	Non-specific lipid-transfer protein; Plant non-specific lipid-transfer proteins transfer phospholipids as well as galactolipids across membranes. May play a role in wax or cutin deposition in the cell walls of expanding epidermal cells and certain secretory tissues. (114 aa)	LTP1	Non-specific lipid-transfer protein 1; Plant non-specific lipid-transfer proteins transfer phospholipids as well as galactolipids across membranes. May play a role in wax or cutin deposition in the cell walls of expanding epidermal cells and certain secretory tissues.
M1C906	Uncharacterized protein; Belongs to the class-III pyridoxal-phosphate-dependent aminotransferase family. (306 aa)	POP2	Gamma-aminobutyrate transaminase POP2, mitochondrial; Transaminase that degrades gamma-amino butyric acid (GABA) and uses pyruvate or glyoxylate as amino-group acceptor, but not 2- oxoglutarate. The pyruvate-dependent activity is reversible while the glyoxylate-dependent activity is irreversible. Cannot use beta-alanine, ornithine, acetylornithine, serine, glycine, asparagine, glutamine, glutamat…
M1AAQ1	Cyclin N-terminal domain-containing protein; Belongs to the cyclin family. (425 aa)	CYCB1-1	Cyclin-B1-1.
M1CVW8	Cyclin N-terminal domain-containing protein; Belongs to the cyclin family. (708 aa)	SDS	Cyclin-SDS; Meiosis-specific cyclin. Required for normal homolog synapsis and recombination in early to mid-prophase 1. May regulate the timing of sister chromatid separation.
M1AJD4	HTH myb-type domain-containing protein. (273 aa)	PHL11	Myb family transcription factor PHL11; Belongs to the MYB-CC family.
M1BTU9	Uncharacterized protein. (248 aa)	PHL11	Myb family transcription factor PHL11; Belongs to the MYB-CC family.
M0ZRR7	Uncharacterized protein; Belongs to the glycosyl hydrolase 32 family. (571 aa)	CWINV1	Beta-fructofuranosidase, insoluble isoenzyme CWINV1; Beta-fructofuranosidase that can use sucrose and 1-kestose, and, to a lower extent, neokestose and levan, as substrates, but not inuline; Belongs to the glycosyl hydrolase 32 family.
M1BC60	Beta-glucosidase. (496 aa)	BGLU42	Beta-glucosidase 42; Involved in the secretion of root-derived phenolics upon iron ions (Fe) depletion. Promotes disease resistance toward B.cinerea, H.arabidopsidis and P.syringae pv. tomato DC3000. Required during rhizobacteria-mediated (e.g. P.fluorescens WCS417r) broad-spectrum induced systemic resistance (ISR) against several pathogens. Belongs to the glycosyl hydrolase 1 family.
M1A782	Uncharacterized protein; Belongs to the glycosyl hydrolase 1 family. (517 aa)	BGLU17	Beta-glucosidase 17; Belongs to the glycosyl hydrolase 1 family.
M0ZT40	Sucrose synthase; Sucrose-cleaving enzyme that provides UDP-glucose and fructose for various metabolic pathways. Belongs to the glycosyltransferase 1 family. Plant sucrose synthase subfamily. (805 aa)	SUS4	Sucrose synthase 4; Sucrose-cleaving enzyme that provides UDP-glucose and fructose for various metabolic pathways; Belongs to the glycosyltransferase 1 family. Plant sucrose synthase subfamily.
M0ZSV6	Uncharacterized protein. (574 aa)	F14L17.20	Glyoxal oxidase-related protein.
M1AFV8	Uncharacterized protein. (777 aa)	WAK2	Wall-associated receptor kinase 2; Serine/threonine-protein kinase that may function as a signaling receptor of extracellular matrix component. Binding to pectin may have significance in the control of cell expansion, morphogenesis and development.
M1A2H6	dUTPase domain-containing protein. (150 aa)	DUT	Deoxyuridine 5'-triphosphate nucleotidohydrolase; This enzyme is involved in nucleotide metabolism: it produces dUMP, the immediate precursor of thymidine nucleotides and it decreases the intracellular concentration of dUTP, preventing uracil incorporation into DNA; Belongs to the dUTPase family.
M1CAV2	dUTPase domain-containing protein. (172 aa)	DUT	Deoxyuridine 5'-triphosphate nucleotidohydrolase; This enzyme is involved in nucleotide metabolism: it produces dUMP, the immediate precursor of thymidine nucleotides and it decreases the intracellular concentration of dUTP, preventing uracil incorporation into DNA; Belongs to the dUTPase family.
M0ZUH3	Uncharacterized protein. (528 aa)	NAT4	Nucleobase-ascorbate transporter 4; Belongs to the xanthine/uracil permease family. Nucleobase:cation symporter-2 (NCS2) (TC 2.A.40) subfamily.
M0ZVS2	Rhodanese domain-containing protein. (140 aa)	STR18	Thiosulfate sulfurtransferase 18; Catalyzes the transfer of a sulfur ion from a donor to cyanide or to other thiol compounds. Substrate preference is thiosulfate > 3-mercaptopyruvate.
M0ZVT5	TPR_REGION domain-containing protein. (471 aa)	F24M12.320	Protein POLLENLESS 3-LIKE 2; Probably involved in the regulation of cell division. Belongs to the MS5 protein family.
M0ZWL5	Peroxidase; Removal of H(2)O(2), oxidation of toxic reductants, biosynthesis and degradation of lignin, suberization, auxin catabolism, response to environmental stresses such as wounding, pathogen attack and oxidative stress. (331 aa)	PER9	Peroxidase 9; Removal of H(2)O(2), oxidation of toxic reductants, biosynthesis and degradation of lignin, suberization, auxin catabolism, response to environmental stresses such as wounding, pathogen attack and oxidative stress. These functions might be dependent on each isozyme/isoform in each plant tissue; Belongs to the peroxidase family. Classical plant (class III) peroxidase subfamily.
M0ZXF3	TPX2_importin domain-containing protein. (498 aa)	F7H19.40	Cell cycle regulated microtubule associated protein.
M1CH31	DRMBL domain-containing protein. (437 aa)	TWLIGHT ZONE	TWLIGHT ZONE
M1BSM5	Uncharacterized protein. (448 aa)	SNM1	DNA cross-link repair protein SNM1; May be required for repair of DNA lesions formed after exposure to oxidative stress.
M1BMM5	Peptidase A1 domain-containing protein; Belongs to the peptidase A1 family. (461 aa)	APF2	Aspartyl protease family protein 2; Aspartyl protease. Not able to cleave BAG6.
M1B7J5	Peroxidase; Removal of H(2)O(2), oxidation of toxic reductants, biosynthesis and degradation of lignin, suberization, auxin catabolism, response to environmental stresses such as wounding, pathogen attack and oxidative stress. (327 aa)	PER3	Peroxidase 3; Removal of H(2)O(2), oxidation of toxic reductants, biosynthesis and degradation of lignin, suberization, auxin catabolism, response to environmental stresses such as wounding, pathogen attack and oxidative stress. These functions might be dependent on each isozyme/isoform in each plant tissue; Belongs to the peroxidase family. Classical plant (class III) peroxidase subfamily.
M1A251	Peroxidase; Removal of H(2)O(2), oxidation of toxic reductants, biosynthesis and degradation of lignin, suberization, auxin catabolism, response to environmental stresses such as wounding, pathogen attack and oxidative stress. (334 aa)	PER52	Peroxidase 52; Removal of H(2)O(2), oxidation of toxic reductants, biosynthesis and degradation of lignin, suberization, auxin catabolism, response to environmental stresses such as wounding, pathogen attack and oxidative stress. These functions might be dependent on each isozyme/isoform in each plant tissue; Belongs to the peroxidase family. Classical plant (class III) peroxidase subfamily.
M1BYZ4	Peroxidase; Removal of H(2)O(2), oxidation of toxic reductants, biosynthesis and degradation of lignin, suberization, auxin catabolism, response to environmental stresses such as wounding, pathogen attack and oxidative stress. (328 aa)	PER27	Peroxidase 27; Removal of H(2)O(2), oxidation of toxic reductants, biosynthesis and degradation of lignin, suberization, auxin catabolism, response to environmental stresses such as wounding, pathogen attack and oxidative stress. These functions might be dependent on each isozyme/isoform in each plant tissue; Belongs to the peroxidase family. Classical plant (class III) peroxidase subfamily.
M1C3C1	Peroxidase; Removal of H(2)O(2), oxidation of toxic reductants, biosynthesis and degradation of lignin, suberization, auxin catabolism, response to environmental stresses such as wounding, pathogen attack and oxidative stress. (325 aa)	PER39	Peroxidase 39; Removal of H(2)O(2), oxidation of toxic reductants, biosynthesis and degradation of lignin, suberization, auxin catabolism, response to environmental stresses such as wounding, pathogen attack and oxidative stress. These functions might be dependent on each isozyme/isoform in each plant tissue.
M1CE54	Peroxidase; Removal of H(2)O(2), oxidation of toxic reductants, biosynthesis and degradation of lignin, suberization, auxin catabolism, response to environmental stresses such as wounding, pathogen attack and oxidative stress. (329 aa)	PER3	Peroxidase 3; Removal of H(2)O(2), oxidation of toxic reductants, biosynthesis and degradation of lignin, suberization, auxin catabolism, response to environmental stresses such as wounding, pathogen attack and oxidative stress. These functions might be dependent on each isozyme/isoform in each plant tissue; Belongs to the peroxidase family. Classical plant (class III) peroxidase subfamily.
M1B3Q2	Peroxidase; Removal of H(2)O(2), oxidation of toxic reductants, biosynthesis and degradation of lignin, suberization, auxin catabolism, response to environmental stresses such as wounding, pathogen attack and oxidative stress. (319 aa)	PER52	Peroxidase 52; Removal of H(2)O(2), oxidation of toxic reductants, biosynthesis and degradation of lignin, suberization, auxin catabolism, response to environmental stresses such as wounding, pathogen attack and oxidative stress. These functions might be dependent on each isozyme/isoform in each plant tissue; Belongs to the peroxidase family. Classical plant (class III) peroxidase subfamily.
M1A2Y4	Peroxidase; Removal of H(2)O(2), oxidation of toxic reductants, biosynthesis and degradation of lignin, suberization, auxin catabolism, response to environmental stresses such as wounding, pathogen attack and oxidative stress. (327 aa)	PER3	Peroxidase 3; Removal of H(2)O(2), oxidation of toxic reductants, biosynthesis and degradation of lignin, suberization, auxin catabolism, response to environmental stresses such as wounding, pathogen attack and oxidative stress. These functions might be dependent on each isozyme/isoform in each plant tissue; Belongs to the peroxidase family. Classical plant (class III) peroxidase subfamily.
M1D578	Peroxidase; Removal of H(2)O(2), oxidation of toxic reductants, biosynthesis and degradation of lignin, suberization, auxin catabolism, response to environmental stresses such as wounding, pathogen attack and oxidative stress. (305 aa)	PER53	Peroxidase 53; Removal of H(2)O(2), oxidation of toxic reductants, biosynthesis and degradation of lignin, suberization, auxin catabolism, response to environmental stresses such as wounding, pathogen attack and oxidative stress. These functions might be dependent on each isozyme/isoform in each plant tissue; Belongs to the peroxidase family. Classical plant (class III) peroxidase subfamily.
M1C8W4	Peroxidase; Removal of H(2)O(2), oxidation of toxic reductants, biosynthesis and degradation of lignin, suberization, auxin catabolism, response to environmental stresses such as wounding, pathogen attack and oxidative stress. (317 aa)	PER66	Peroxidase 66; Removal of H(2)O(2), oxidation of toxic reductants, biosynthesis and degradation of lignin, suberization, auxin catabolism, response to environmental stresses such as wounding, pathogen attack and oxidative stress. These functions might be dependent on each isozyme/isoform in each plant tissue; Belongs to the peroxidase family. Classical plant (class III) peroxidase subfamily.
M1CCK1	Peroxidase. (264 aa)	PER12	Peroxidase 12; Removal of H(2)O(2), oxidation of toxic reductants, biosynthesis and degradation of lignin, suberization, auxin catabolism, response to environmental stresses such as wounding, pathogen attack and oxidative stress. These functions might be dependent on each isozyme/isoform in each plant tissue; Belongs to the peroxidase family. Classical plant (class III) peroxidase subfamily.
M1B9H3	Peroxidase; Removal of H(2)O(2), oxidation of toxic reductants, biosynthesis and degradation of lignin, suberization, auxin catabolism, response to environmental stresses such as wounding, pathogen attack and oxidative stress. (326 aa)	PER53	Peroxidase 53; Removal of H(2)O(2), oxidation of toxic reductants, biosynthesis and degradation of lignin, suberization, auxin catabolism, response to environmental stresses such as wounding, pathogen attack and oxidative stress. These functions might be dependent on each isozyme/isoform in each plant tissue; Belongs to the peroxidase family. Classical plant (class III) peroxidase subfamily.
M1CZF6	Peroxidase; Removal of H(2)O(2), oxidation of toxic reductants, biosynthesis and degradation of lignin, suberization, auxin catabolism, response to environmental stresses such as wounding, pathogen attack and oxidative stress. (312 aa)	PER52	Peroxidase 52; Removal of H(2)O(2), oxidation of toxic reductants, biosynthesis and degradation of lignin, suberization, auxin catabolism, response to environmental stresses such as wounding, pathogen attack and oxidative stress. These functions might be dependent on each isozyme/isoform in each plant tissue; Belongs to the peroxidase family. Classical plant (class III) peroxidase subfamily.
M1C226	Peroxidase; Removal of H(2)O(2), oxidation of toxic reductants, biosynthesis and degradation of lignin, suberization, auxin catabolism, response to environmental stresses such as wounding, pathogen attack and oxidative stress. (333 aa)	PER72	Peroxidase 72; Removal of H(2)O(2), oxidation of toxic reductants, biosynthesis and degradation of lignin, suberization, auxin catabolism, response to environmental stresses such as wounding, pathogen attack and oxidative stress. These functions might be dependent on each isozyme/isoform in each plant tissue; Belongs to the peroxidase family. Classical plant (class III) peroxidase subfamily.
M1C183	Peroxidase; Removal of H(2)O(2), oxidation of toxic reductants, biosynthesis and degradation of lignin, suberization, auxin catabolism, response to environmental stresses such as wounding, pathogen attack and oxidative stress. (358 aa)	PER52	Peroxidase 52; Removal of H(2)O(2), oxidation of toxic reductants, biosynthesis and degradation of lignin, suberization, auxin catabolism, response to environmental stresses such as wounding, pathogen attack and oxidative stress. These functions might be dependent on each isozyme/isoform in each plant tissue; Belongs to the peroxidase family. Classical plant (class III) peroxidase subfamily.
M1AVB2	Peroxidase; Removal of H(2)O(2), oxidation of toxic reductants, biosynthesis and degradation of lignin, suberization, auxin catabolism, response to environmental stresses such as wounding, pathogen attack and oxidative stress. (299 aa)	PER52	Peroxidase 52; Removal of H(2)O(2), oxidation of toxic reductants, biosynthesis and degradation of lignin, suberization, auxin catabolism, response to environmental stresses such as wounding, pathogen attack and oxidative stress. These functions might be dependent on each isozyme/isoform in each plant tissue; Belongs to the peroxidase family. Classical plant (class III) peroxidase subfamily.
M1A7I3	Peroxidase; Removal of H(2)O(2), oxidation of toxic reductants, biosynthesis and degradation of lignin, suberization, auxin catabolism, response to environmental stresses such as wounding, pathogen attack and oxidative stress. (323 aa)	PER9	Peroxidase 9; Removal of H(2)O(2), oxidation of toxic reductants, biosynthesis and degradation of lignin, suberization, auxin catabolism, response to environmental stresses such as wounding, pathogen attack and oxidative stress. These functions might be dependent on each isozyme/isoform in each plant tissue; Belongs to the peroxidase family. Classical plant (class III) peroxidase subfamily.
M1CVZ8	Peroxidase; Removal of H(2)O(2), oxidation of toxic reductants, biosynthesis and degradation of lignin, suberization, auxin catabolism, response to environmental stresses such as wounding, pathogen attack and oxidative stress. (336 aa)	PER45	Peroxidase 45; Removal of H(2)O(2), oxidation of toxic reductants, biosynthesis and degradation of lignin, suberization, auxin catabolism, response to environmental stresses such as wounding, pathogen attack and oxidative stress. These functions might be dependent on each isozyme/isoform in each plant tissue; Belongs to the peroxidase family. Classical plant (class III) peroxidase subfamily.
M1B703	Peroxidase; Removal of H(2)O(2), oxidation of toxic reductants, biosynthesis and degradation of lignin, suberization, auxin catabolism, response to environmental stresses such as wounding, pathogen attack and oxidative stress. (331 aa)	PER51	Peroxidase 51; Removal of H(2)O(2), oxidation of toxic reductants, biosynthesis and degradation of lignin, suberization, auxin catabolism, response to environmental stresses such as wounding, pathogen attack and oxidative stress. These functions might be dependent on each isozyme/isoform in each plant tissue.
M1A0I3	Uncharacterized protein. (1337 aa)	dl3985w	Condensin-2 complex subunit.
M1BVG0	Cnd1_N domain-containing protein. (107 aa)	F4J246_ARATH	Condensin complex subunit 1; Regulatory subunit of the condensin complex, a complex required for conversion of interphase chromatin into mitotic-like condense chromosomes. The condensin complex probably introduces positive supercoils into relaxed DNA in the presence of type I topoisomerases and converts nicked DNA into positive knotted forms in the presence of type II topoisomerases.
M1CX98	Condensin complex subunit 1; Regulatory subunit of the condensin complex, a complex required for conversion of interphase chromatin into mitotic-like condense chromosomes. The condensin complex probably introduces positive supercoils into relaxed DNA in the presence of type I topoisomerases and converts nicked DNA into positive knotted forms in the presence of type II topoisomerases. (1343 aa)	F4J246_ARATH	Condensin complex subunit 1; Regulatory subunit of the condensin complex, a complex required for conversion of interphase chromatin into mitotic-like condense chromosomes. The condensin complex probably introduces positive supercoils into relaxed DNA in the presence of type I topoisomerases and converts nicked DNA into positive knotted forms in the presence of type II topoisomerases.
M1A1X5	Uncharacterized protein. (363 aa)	TWLIGHT ZONE	TWLIGHT ZONE
M1A2R3	Uncharacterized protein. (720 aa)	BOR1	Boron transporter 1; Efflux-type boron transporter for xylem loading, responsive of boron translocation from roots to shoots under boron limitation. Under boron excess, BOR1 is transferred from the plasma membrane via the endosomes to the vacuole for degradation. Boron is essential for maintaining the integrity of plants cell walls. Belongs to the anion exchanger (TC 2.A.31.3) family.
M1AU97	zf-LSD1 domain-containing protein. (362 aa)	AMC1	Metacaspase-1; Cysteine protease that cleaves specifically after arginine or lysine residues. Does not cleave caspase-specific substrates. Acts as a positive regulator of cell death. Required for both oxidative stress cell death response and hypersensitive cell death response mediated by immune response.
M1A3M1	Tr-type G domain-containing protein. (1294 aa)	F28O16.18	Eukaryotic translation initiation factor 2 (eIF-2) family protein.
M1AYA2	Uncharacterized protein. (399 aa)	AT1G67850.1	Lysine ketoglutarate reductase trans-splicing protein (DUF707).
M1BKG2	Uncharacterized protein. (471 aa)	ELI5	Tyrosine decarboxylase 1.
M1B6Z6	Uncharacterized protein. (510 aa)	ELI5	Tyrosine decarboxylase 1.
M1AQS2	Lipoxygenase; Plant lipoxygenase may be involved in a number of diverse aspects of plant physiology including growth and development, pest resistance, and senescence or responses to wounding. (862 aa)	LOX1	Linoleate 9S-lipoxygenase 1; 9S-lipoxygenase that can use linoleic acid or linolenic acid as substrates. Plant lipoxygenases may be involved in a number of diverse aspects of plant physiology including growth and development, pest resistance, and senescence or responses to wounding. Catalyzes the hydroperoxidation of lipids containing a cis,cis-1,4-pentadiene structure. Function as regulators of …
M1ABY9	Uncharacterized protein. (445 aa)	SDC-2	Serine decarboxylase; Catalyzes the biosynthesis of ethanolamine from serine. Highly specific for L-serine and does not attack D-serine, L- phosphoserine, phosphatidylserine, L-histidine L-glutamate L-tyrosine or L-tryptophan. Decarboxylation of free serine is the major source of ethanolamine production in plants and ethanolamine metabolism is crucial for the synthesis of choline, phosphatidyleth…
M1CU20	Uncharacterized protein. (449 aa)	SDC-2	Serine decarboxylase; Catalyzes the biosynthesis of ethanolamine from serine. Highly specific for L-serine and does not attack D-serine, L- phosphoserine, phosphatidylserine, L-histidine L-glutamate L-tyrosine or L-tryptophan. Decarboxylation of free serine is the major source of ethanolamine production in plants and ethanolamine metabolism is crucial for the synthesis of choline, phosphatidyleth…
M1CU27	Uncharacterized protein. (463 aa)	SDC-2	Serine decarboxylase; Catalyzes the biosynthesis of ethanolamine from serine. Highly specific for L-serine and does not attack D-serine, L- phosphoserine, phosphatidylserine, L-histidine L-glutamate L-tyrosine or L-tryptophan. Decarboxylation of free serine is the major source of ethanolamine production in plants and ethanolamine metabolism is crucial for the synthesis of choline, phosphatidyleth…
M1B6L7	Uncharacterized protein. (467 aa)	SDC-2	Serine decarboxylase; Catalyzes the biosynthesis of ethanolamine from serine. Highly specific for L-serine and does not attack D-serine, L- phosphoserine, phosphatidylserine, L-histidine L-glutamate L-tyrosine or L-tryptophan. Decarboxylation of free serine is the major source of ethanolamine production in plants and ethanolamine metabolism is crucial for the synthesis of choline, phosphatidyleth…
M1BWX2	Aminotran_1_2 domain-containing protein. (421 aa)	TAT7	Probable aminotransferase TAT2; Belongs to the class-I pyridoxal-phosphate-dependent aminotransferase family.
M1BZ84	Aminotran_1_2 domain-containing protein. (419 aa)	TAT7	Probable aminotransferase TAT2; Belongs to the class-I pyridoxal-phosphate-dependent aminotransferase family.
M1A3M5	FAD-binding PCMH-type domain-containing protein. (585 aa)	GULLO3	L-gulonolactone oxidase 3; Catalyzes the oxidation of L-gulono-1,4-lactone to ascorbic acid. L-gulono-1,4-lactone is oxidized to hydrogen peroxide and L-xylo-hexulonolactone which spontaneously isomerizes to L-ascorbate (By similarity).
M1BSX9	GP-PDE domain-containing protein. (368 aa)	GDPD1	Glycerophosphodiester phosphodiesterase GDPD1, chloroplastic; Hydrolyzes glycerolphosphoglycerol, glycerophosphocholine and glycerophosphoethanolamine in vitro. May be involved in release of inorganic phosphate (Pi) from phospholipids during Pi starvation. Belongs to the glycerophosphoryl diester phosphodiesterase family.
M1BDT0	Response regulatory domain-containing protein. (148 aa)	ARR17	Two-component response regulator ARR17; Functions as response regulator involved in His-to-Asp phosphorelay signal transduction system. Phosphorylation of the Asp residue in the receiver domain activates the ability of the protein to promote the transcription of target genes. Type-A response regulators seem to act as negative regulators of the cytokinin signaling (By similarity).
M1CZR8	LOB domain-containing protein. (222 aa)	LBD15	LOB domain-containing protein 15; Belongs to the LOB domain-containing protein family.
M1B1M2	Uncharacterized protein. (1136 aa)	RAD5B	DNA repair protein RAD5B; Possesses intrinsic ATP-dependent nucleosome-remodeling activity. This activity may be required for DNA repair. Does not seem to be required for DNA repair and regulation of homologous recombination (HR) ; Belongs to the SNF2/RAD54 helicase family. RAD16 subfamily.
M1BD85	Helicase ATP-binding domain-containing protein. (922 aa)	F19K16.15	RAD3-like DNA-binding helicase protein.
M1BCN6	Uncharacterized protein. (58 aa)	BHLH111	Transcription factor bHLH111.
M1B3S3	SAP domain-containing protein. (286 aa)	KU70	ATP-dependent DNA helicase 2 subunit KU70; Single-stranded DNA-dependent ATP-dependent helicase. Involved in DNA non-homologous end joining (NHEJ) required for double- strand break repair. When associated with KU80, binds to double- stranded telomeric and non-telomeric DNA sequences, but not to single- stranded DNA. Plays a role in maintaining telomere length. Acts as a negative regulator of telo…
M1A4U0	Methyltransf_11 domain-containing protein. (491 aa)	NMT2	Phosphomethylethanolamine N-methyltransferase; Catalyzes N-methylation of phosphomonomethylethanolamine and phosphodimethylethanolamine, the two methylation steps required to convert phosphomonoethanolamine to phosphocholine. Unlike NMT1, NMT2 cannot utilize phosphoethanolamine as substrate in vitro. Belongs to the class I-like SAM-binding methyltransferase superfamily. PEAMT family.
M1AYT4	Fatty acid hydroxylase domain-containing protein; Belongs to the sterol desaturase family. (300 aa)	SMO1-1	Methylsterol monooxygenase 1-1; Non-heme iron oxygenase involved in sterols biosynthesis. 4,4-dimethyl-9-beta,19-cyclopropylsterols such as 24- methylenecycloartanol are the preferred substrates. Belongs to the sterol desaturase family.
M1C7K1	DIOX_N domain-containing protein. (172 aa)	F12K11.24	1-aminocyclopropane-1-carboxylate oxidase homolog 1.
M1CT67	Fe2OG dioxygenase domain-containing protein; Belongs to the iron/ascorbate-dependent oxidoreductase family. (364 aa)	F12K11.24	1-aminocyclopropane-1-carboxylate oxidase homolog 1.
M1A6Z4	Uncharacterized protein. (603 aa)	PDC2	Pyruvate decarboxylase 2; Belongs to the TPP enzyme family.
M1ARW1	Aldedh domain-containing protein; Belongs to the aldehyde dehydrogenase family. (496 aa)	ALDH11A3	NADP-dependent glyceraldehyde-3-phosphate dehydrogenase; Important as a means of generating NADPH for biosynthetic reactions; Belongs to the aldehyde dehydrogenase family.
M1B712	PKS_ER domain-containing protein. (377 aa)	F6N18.16	Alcohol dehydrogenase-like 3.
M1C8R8	Pyruvate kinase; Belongs to the pyruvate kinase family. (580 aa)	PKP3	Plastidial pyruvate kinase 3, chloroplastic; Required for plastidial pyruvate kinase activity.
M1BRH2	Endoglucanase. (632 aa)	GH9C1	Endoglucanase 5; Belongs to the glycosyl hydrolase 9 (cellulase E) family.
M1A7S7	Uncharacterized protein. (107 aa)	EPFL4	EPIDERMAL PATTERNING FACTOR-like protein 4; Acts primarily as positive regulator of inflorescence growth. Endodermal expression is sufficient for proper inflorescence architecture. Redundantly involved with EPFL6 in procambial development regulation. Controls stomatal patterning. Mediates stomatal development inhibition. TMM (AC Q9SSD1) functions to dampen or block CLL2 signaling. Acts as growth-…
M1BMF3	Protein kinase domain-containing protein; Belongs to the protein kinase superfamily. Ser/Thr protein kinase family. (990 aa)	ERECTA	LRR receptor-like serine/threonine-protein kinase ERECTA; Receptor kinase that, together with ERL1 and ERL2, regulates aerial architecture, including inflorescence (e.g. shoot apical meristem-originating organ shape, elongation of the internode and pedicels, and adaxial-abaxial polarity), and stomatal patterning (e.g. density and clustering), probably by tuning cell division and expansion. Redund…
M1BN80	Amine oxidase. (721 aa)	T4C9.130	Amine oxidase.
M1ARH8	Uncharacterized protein. (112 aa)	F7A7.170	Tautomerase/MIF superfamily protein.
M1A9J4	Lipase; Belongs to the AB hydrolase superfamily. Lipase family. (418 aa)	LIP2-2	Triacylglycerol lipase 2; Triacylglycerol (TAG) lipase. May be involved for TAG storage breakdown during seed germination (By similarity).
M1A5L3	Uncharacterized protein. (434 aa)	DWF5	7-dehydrocholesterol reductase; Production of cholesterol by reduction of C7-C8 double bond of 7-dehydrocholesterol (7-DHC). Lesions in the gene coding for the enzyme cause dwarfism; Belongs to the ERG4/ERG24 family.
M1A9W8	Uncharacterized protein. (150 aa)	CML3	Calmodulin-like protein 3; Potential calcium sensor.
M1CD94	Uncharacterized protein. (675 aa)	SYN3	Sister chromatid cohesion 1 protein 3; May be involved in sister chromatid cohesion during mitosis.
M1AB27	Uncharacterized protein. (420 aa)	SEI1	Seipin-1; Involved in lipid metabolism and lipid droplet (LD) morphology, number, and size. Facilitates the formation of large-sized LDs and modulates triacylglycerol accumulation. Induces probably a reorganization of the endoplasmic reticulum into LD-forming domains.
M1BNS6	Kinesin motor domain-containing protein; Belongs to the TRAFAC class myosin-kinesin ATPase superfamily. Kinesin family. (1047 aa)	KIN5B	Kinesin-like protein KIN-5B; Responsible for microtubule translocation. May be important for the organization of phragmoplast-specific arrays of microtubules (By similarity). Plays an essential role in stabilizing the mitotic spindle. Required during mitotic cytokinesis (By similarity). Belongs to the TRAFAC class myosin-kinesin ATPase superfamily. Kinesin family. KIN-5/BimC subfamily.
M1ABY5	Annexin. (309 aa)	ANNAT8	Annexin D8; Belongs to the annexin (TC 1.A.31.1) family.
M1ADL0	RING-type domain-containing protein. (235 aa)	RMA3	E3 ubiquitin-protein ligase RMA3; E3 ubiquitin-protein ligase.
D9IV24	Glycosyltransferase; Belongs to the UDP-glycosyltransferase family. (505 aa)	UGT73B5	UDP-glycosyltransferase 73B5; Possesses quercetin 3-O-glucosyltransferase activity in vitro. Involved in stress or defense responses. Belongs to the UDP-glycosyltransferase family.
M1AG84	Protein kinase domain-containing protein; Belongs to the protein kinase superfamily. Ser/Thr protein kinase family. (1028 aa)	MIK1	MDIS1-interacting receptor like kinase 1; Involved in the regulation of procambium maintenance and polarity during vascular-tissue development. Involved in the pollen tube perception of the female signal. Phosphorylates MDSI1.
M1CSI5	Glycosyltransferase; Belongs to the UDP-glycosyltransferase family. (494 aa)	UGT73C3	UDP-glycosyltransferase 73C3; Belongs to the UDP-glycosyltransferase family.
M1AGA0	Uncharacterized protein. (490 aa)	UGT73C3	UDP-glycosyltransferase 73C3; Belongs to the UDP-glycosyltransferase family.
M1CK50	Glycosyltransferase; Belongs to the UDP-glycosyltransferase family. (492 aa)	UGT73C3	UDP-glycosyltransferase 73C3; Belongs to the UDP-glycosyltransferase family.
M1AFV7	FAD-binding PCMH-type domain-containing protein. (460 aa)	GULLO6	Probable L-gulonolactone oxidase 6; May be involved in the biosynthesis of ascorbic acid. Belongs to the oxygen-dependent FAD-linked oxidoreductase family.
M1CIY9	Uncharacterized protein; Belongs to the cytochrome P450 family. (498 aa)	CYP72A9	Cytochrome P450, family 72, subfamily A, polypeptide 9; Belongs to the cytochrome P450 family.
M1ASU8	Uncharacterized protein; Belongs to the cytochrome P450 family. (476 aa)	CYP83B1	Cytochrome P450 83B1; Involved in the metabolism of aromatic oximes. Catalyzes the oxime metabolizing step in indole glucosinolate biosynthesis by converting indole-3-acetaldoxime into indole-3-S-alkyl-thiohydroximate. Probably required for glucosinolate activation in response to pathogens. Functions in auxin homeostasis because indole-3-acetaldoxime also serves as a precursor for auxin biosynthe…
M1BW19	Uncharacterized protein; Belongs to the cytochrome P450 family. (420 aa)	CYP83B1	Cytochrome P450 83B1; Involved in the metabolism of aromatic oximes. Catalyzes the oxime metabolizing step in indole glucosinolate biosynthesis by converting indole-3-acetaldoxime into indole-3-S-alkyl-thiohydroximate. Probably required for glucosinolate activation in response to pathogens. Functions in auxin homeostasis because indole-3-acetaldoxime also serves as a precursor for auxin biosynthe…
M1D459	Uncharacterized protein; Belongs to the cytochrome P450 family. (491 aa)	CYP83B1	Cytochrome P450 83B1; Involved in the metabolism of aromatic oximes. Catalyzes the oxime metabolizing step in indole glucosinolate biosynthesis by converting indole-3-acetaldoxime into indole-3-S-alkyl-thiohydroximate. Probably required for glucosinolate activation in response to pathogens. Functions in auxin homeostasis because indole-3-acetaldoxime also serves as a precursor for auxin biosynthe…
M1AHG5	Fatty acyl-CoA reductase; Catalyzes the reduction of fatty acyl-CoA to fatty alcohols. (465 aa)	FAR2	Fatty acyl-CoA reductase 2; Catalyzes the reduction of fatty acyl-CoA to fatty alcohols. Involved in the synthesis of the lipid component in sporopollenin.
M1AXI1	Uncharacterized protein. (583 aa)	HOP2	Hsp70-Hsp90 organizing protein 2; Mediates the association of the molecular chaperones HSP70 and HSP90. Mediates nuclear encoded chloroplast preproteins binding to HSP90 prior to chloroplastic sorting (By similarity).
M1D287	Uncharacterized protein. (745 aa)	MAP65-3	65-kDa microtubule-associated protein 3; Microtubule-associated protein that plays a critical role in organizing the mitotic microtubule array during both early and late mitosis in all plant organs. Essential for the cytokinesis, especially in roots, by maintaining the integrity of the overlapped microtubules in the phragmoplast. Required during root morphogenesis. Needed for giant cell developme…
M1D4L5	Uncharacterized protein; Belongs to the glycosyltransferase 2 family. (1160 aa)	CSLD5	Cellulose synthase-like protein D5; Involved in stem and root growth. Possesses xylan and homogalacturonan synthase activity.
M1AJH1	Uncharacterized protein. (1287 aa)	T28P6.6	G-type lectin S-receptor-like serine/threonine-protein kinase At1g11300.
M1AJS4	Protein kinase domain-containing protein; Belongs to the protein kinase superfamily. Ser/Thr protein kinase family. (986 aa)	HSL1	Receptor-like protein kinase HSL1; Belongs to the protein kinase superfamily. Ser/Thr protein kinase family.
M1CB09	Uncharacterized protein. (264 aa)	T2J15.11	Desiccation-like protein.
M1CXU4	Uncharacterized protein. (501 aa)	HKT1	Sodium transporter HKT1; Sodium transporter protein, which plays a central role in plant tolerance to salt. Upon prolongated exposure to high concentrations, Na(+) translocates from the roots to the transpiring leaves where it can increase to toxic level. Involved in Na(+) recirculation from shoots to roots, probably by mediating Na(+) loading into the phloem sap in shoots and unloading in roots,…
M1BYB8	Uncharacterized protein. (70 aa)	VHA-e1	V-type proton ATPase subunit e1; Subunit of the integral membrane V0 complex of vacuolar ATPase. V-ATPase is responsible for acidifying a variety of intracellular compartments in eukaryotic cells (By similarity).
M1AKF2	Glycosyltransferase; Belongs to the UDP-glycosyltransferase family. (457 aa)	UGT74E2	UDP-glycosyltransferase 74E2; Glucosyltransferase that acts on the auxin indole-3-butyric acid (IBA). Mediates abiotic stress responses and stress-induced morphological adaptations by regulating auxin homeostasis. Possesses low activity in vitro on jasmonate (JA) and the synthetic auxin analog naphthaleneacetic acid (NAA); Belongs to the UDP-glycosyltransferase family.
M1AKF3	Glycosyltransferase; Belongs to the UDP-glycosyltransferase family. (457 aa)	UGT74E2	UDP-glycosyltransferase 74E2; Glucosyltransferase that acts on the auxin indole-3-butyric acid (IBA). Mediates abiotic stress responses and stress-induced morphological adaptations by regulating auxin homeostasis. Possesses low activity in vitro on jasmonate (JA) and the synthetic auxin analog naphthaleneacetic acid (NAA); Belongs to the UDP-glycosyltransferase family.
M1AKH2	Uncharacterized protein. (513 aa)	REM10	B3 domain-containing protein REM10.
M1CXK5	Uncharacterized protein. (524 aa)	AAE3	Oxalate--CoA ligase; Oxalyl-CoA synthetase acting exclusively against oxalate. No activity with malonate, succinate, malate, acetate, formate, lactate, glycolate, glyoxylate or glutarate. Required for oxalate degradation, normal seed development and defense against oxalate-producing fungal pathogens.
M1CCI6	Uncharacterized protein. (131 aa)	F14O23.12	Nucleolar protein.
M1CV77	Uncharacterized protein. (435 aa)	T11J7.11	Thioesterase/thiol ester dehydrase-isomerase superfamily protein.
M1ALP3	Phospholipase D; Hydrolyzes glycerol-phospholipids at the terminal phosphodiesteric bond. (811 aa)	PLDDELTA	Phospholipase D delta; Hydrolyzes glycerol-phospholipids at the terminal phosphodiesteric bond to generate phosphatidic acids (PA). May be involved in PA accumulation in the dehydration stress response and in the transduction of hormonal and environmental signals to the microtubules cytoskeleton. Prefers phosphatidylethanolamine to phosphatidylcholine as substrate. Involved in H(2)O(2) and abscis…
M1CU25	PLD phosphodiesterase domain-containing protein. (473 aa)	TWLIGHT ZONE	TWLIGHT ZONE
M1CRT3	Phosphatidyl-N-methylethanolamine N-methyltransferase; Catalyzes the second two steps of the methylation pathway of phosphatidylcholine biosynthesis, the SAM-dependent methylation of phosphatidylmonomethylethanolamine (PMME) to phosphatidyldimethylethanolamine (PDME) and of PDME to phosphatidylcholine (PC). (215 aa)	PLMT	Phosphatidyl-N-methylethanolamine N-methyltransferase; Catalyzes the second two steps of the methylation pathway of phosphatidylcholine biosynthesis, the SAM-dependent methylation of phosphatidylmonomethylethanolamine (PMME) to phosphatidyldimethylethanolamine (PDME) and of PDME to phosphatidylcholine (PC); Belongs to the class VI-like SAM-binding methyltransferase superfamily. PEMT/PEM2 methyltr…
M1B8C4	Uncharacterized protein. (525 aa)	NPC6	Non-specific phospholipase C6.
M1AM70	Aamy domain-containing protein. (914 aa)	SBE2.2	1,4-alpha-glucan-branching enzyme 2-2, chloroplastic/amyloplastic; Catalyzes the formation of the alpha-1,6-glucosidic linkages in starch by scission of a 1,4-alpha-linked oligosaccharide from growing alpha-1,4-glucan chains and the subsequent attachment of the oligosaccharide to the alpha-1,6 position. Belongs to the glycosyl hydrolase 13 family. GlgB subfamily.
Q00775	Granule-bound starch synthase 1, chloroplastic/amyloplastic. (607 aa)	GBSS1	Granule-bound starch synthase 1, chloroplastic/amyloplastic; Required for the synthesis of amylose. Destroyed as it is released from the starch granules during the night. The circadian expression is controlled by CCA1 and LHY transcription factors.
M1AMT9	3Beta_HSD domain-containing protein; Belongs to the 3-beta-HSD family. (343 aa)	T15N1_190	NAD(P)-binding Rossmann-fold superfamily protein.
M1AMY6	Uncharacterized protein. (223 aa)	TWLIGHT ZONE	TWLIGHT ZONE
M1D7P0	NmrA domain-containing protein. (310 aa)	PCBER1	Phenylcoumaran benzylic ether reductase 1; Oxidoreductase involved in lignan biosynthesis. Catalyzes the NADPH-dependent reduction of phenylcoumaran benzylic ethers. Converts dehydrodiconiferyl alcohol (DDC) to isodihydrodehydrodiconiferyl alcohol (IDDDC), and dihydrodehydrodiconiferyl alcohol (DDDC) to tetrahydrodehydrodiconiferyl alcohol (TDDC). Plays an important role in the biosynthesis of se…
M1ANH6	Uncharacterized protein. (1213 aa)	CHR8	Protein CHROMATIN REMODELING 8; Essential factor involved in transcription-coupled nucleotide excision repair (TCR) which allows RNA polymerase II-blocking lesions to be rapidly removed from the transcribed strand of active genes. Upon DNA-binding, it locally modifies DNA conformation by wrapping the DNA around itself, thereby modifying the interface between stalled RNA polymerase II and DNA. It …
M1BIQ5	Uncharacterized protein. (332 aa)	TWLIGHT ZONE	TWLIGHT ZONE
M1APP8	Uncharacterized protein. (551 aa)	TPS21	Alpha-humulene/(-)-(E)-beta-caryophyllene synthase; Involved in sesquiterpene (C15) biosynthesis. The major products are beta-caryophyllene and alpha-humulene. Does not convert geranyl diphosphate (GPP) to any monoterpenes. Belongs to the terpene synthase family. Tpsa subfamily.
M1C0L1	Uncharacterized protein; Belongs to the FPP/GGPP synthase family. (294 aa)	GGR	Heterodimeric geranylgeranyl pyrophosphate synthase small subunit, chloroplastic; Heterodimeric geranyl(geranyl)-diphosphate (GPP) synthase small subunit. The small subunit alone is inactive in vitro while the large subunit GGPPS1 catalyzes mainly the production of geranygeranyl- diphosphate in vitro. Upon association of the two subunits, the product profile changes and the production of gerany-d…
M1CP12	Uncharacterized protein; Belongs to the FPP/GGPP synthase family. (375 aa)	GGPPS1	Heterodimeric geranylgeranyl pyrophosphate synthase large subunit 1, chloroplastic; Heterodimeric geranyl(geranyl)-diphosphate (GPP) synthase large subunit. In vitro, the large subunit catalyzes mainly the trans- addition of the three molecules of IPP onto DMAPP to form geranylgeranyl pyrophosphate while the small subunit alone is inactive. Upon association of the two subunits, the product profil…
M1APU1	Uncharacterized protein. (360 aa)	Q1G322_ARATH	Uncharacterized protein.
M1CD67	Uncharacterized protein; Belongs to the class-III pyridoxal-phosphate-dependent aminotransferase family. (458 aa)	POP2	Gamma-aminobutyrate transaminase POP2, mitochondrial; Transaminase that degrades gamma-amino butyric acid (GABA) and uses pyruvate or glyoxylate as amino-group acceptor, but not 2- oxoglutarate. The pyruvate-dependent activity is reversible while the glyoxylate-dependent activity is irreversible. Cannot use beta-alanine, ornithine, acetylornithine, serine, glycine, asparagine, glutamine, glutamat…
M1C6A4	Fumarylacetoacetase. (420 aa)	FAH	Fumarylacetoacetase; Converts fumarylacetoacetate to acetoacetate and fumarate. Involved in tyrosine catabolic pathway. Catalyzes the final step in the tyrosine degradation pathway.
M1BWV7	Uncharacterized protein. (964 aa)	PPC3	Phosphoenolpyruvate carboxylase 3; Through the carboxylation of phosphoenolpyruvate (PEP) it forms oxaloacetate, a four-carbon dicarboxylic acid source for the tricarboxylic acid cycle.
M1B8Y5	Glycosyltransferase; Belongs to the UDP-glycosyltransferase family. (488 aa)	UGT73B5	UDP-glycosyltransferase 73B5; Possesses quercetin 3-O-glucosyltransferase activity in vitro. Involved in stress or defense responses. Belongs to the UDP-glycosyltransferase family.
M1AT04	Uncharacterized protein; Belongs to the GST superfamily. (214 aa)	GSTF8	Glutathione S-transferase F8, chloroplastic; In vitro, possesses glutathione S-transferase activity toward 1-chloro-2,4-dinitrobenzene (CDNB) and glutathione peroxidase activity toward cumene hydroperoxide and linoleic acid-13-hydroperoxide. May be involved in the conjugation of reduced glutathione to a wide number of exogenous and endogenous hydrophobic electrophiles and have a detoxification ro…
M1AUF8	Uncharacterized protein. (175 aa)	CEN	Protein CENTRORADIALIS-like; May form complexes with phosphorylated ligands by interfering with kinases and their effectors (By similarity). Can substitute for TERMINAL FLOWER 1 (in vitro); Belongs to the phosphatidylethanolamine-binding protein family.
M1AUM2	Steroid 16alpha-hydroxylase; Belongs to the iron/ascorbate-dependent oxidoreductase family. (341 aa)	DMR6	Protein DOWNY MILDEW RESISTANCE 6; Converts salicylic acid (SA) to 2,3-dihydroxybenzoic acid (2,3-DHBA) (By similarity). Suppressor of immunity. Regulates negatively defense associated genes expression (e.g. PR-1, PR-2, and PR-5). Negative regulator of defense against Hyaloperonospora arabidopsidis. (Microbial infection) Required for susceptibility to Pseudomonas syringae pv. tomato DC3000; Belon…
M1B733	Uncharacterized protein. (476 aa)	F17H15	Sulfite exporter TauE/SafE family protein 3.
M1AVB3	Non-specific lipid-transfer protein; Plant non-specific lipid-transfer proteins transfer phospholipids as well as galactolipids across membranes. May play a role in wax or cutin deposition in the cell walls of expanding epidermal cells and certain secretory tissues. (105 aa)	TWLIGHT ZONE	TWLIGHT ZONE
M1AVB7	Non-specific lipid-transfer protein; Plant non-specific lipid-transfer proteins transfer phospholipids as well as galactolipids across membranes. May play a role in wax or cutin deposition in the cell walls of expanding epidermal cells and certain secretory tissues. (114 aa)	LTP3	Non-specific lipid-transfer protein 3; Plant non-specific lipid-transfer proteins transfer phospholipids as well as galactolipids across membranes. May play a role in wax or cutin deposition in the cell walls of expanding epidermal cells and certain secretory tissues (By similarity).
M1AVF1	Two-component response regulator; Transcriptional activator that binds specific DNA sequence. (580 aa)	ARR11	Two-component response regulator ARR11; Transcriptional activator that binds specifically to the DNA sequence 5'-[AG]GATT-3'. Functions as a response regulator involved in His-to-Asp phosphorelay signal transduction system. Phosphorylation of the Asp residue in the receiver domain activates the ability of the protein to promote the transcription of target genes. Could directly activate some type-…
M1CH49	Uncharacterized protein. (606 aa)	GH3.6	Indole-3-acetic acid-amido synthetase GH3.6; Catalyzes the synthesis of indole-3-acetic acid (IAA)-amino acid conjugates, providing a mechanism for the plant to cope with the presence of excess auxin. Strongly reactive with Glu, Gln, Trp, Asp, Ala, Leu, Phe, Gly, Tyr, Met, Ile and Val. Little or no product formation with His, Ser, Thr, Arg, Lys, or Cys. Also active on pyruvic and butyric acid ana…
M1AVN1	DAO domain-containing protein. (179 aa)	L2HGDH	L-2-hydroxyglutarate dehydrogenase, mitochondrial; Catalyzes the oxidation of (S)-2-hydroxyglutarate to 2- oxoglutarate. Is specific for the (S) enantiomer and possesses very poor activity toward (R)-2-hydroxyglutarate. Has no activity toward related 2-hydroxy acids, such as glycolate, L-lactate or D-lactate. Belongs to the L2HGDH family.
M1B2T6	Auxin-responsive protein; Aux/IAA proteins are short-lived transcriptional factors that function as repressors of early auxin response genes at low auxin concentrations. (219 aa)	IAA11	Auxin-responsive protein IAA11; Aux/IAA proteins are short-lived transcriptional factors that function as repressors of early auxin response genes at low auxin concentrations. Repression is thought to result from the interaction with auxin response factors (ARFs), proteins that bind to the auxin- responsive promoter element (AuxRE). Formation of heterodimers with ARF proteins may alter their abil…
M1C9N5	Uncharacterized protein. (394 aa)	MPF21.14	Similarity to GTP-binding regulatory protein and WD-repeat protein.
M1CE83	Uncharacterized protein. (64 aa)	NOP10	H/ACA ribonucleoprotein complex subunit 3-like protein; Required for ribosome biogenesis. Part of a complex which catalyzes pseudouridylation of rRNA. This involves the isomerization of uridine such that the ribose is subsequently attached to C5, instead of the normal N1. Pseudouridine ('psi') residues may serve to stabilize the conformation of rRNAs (By similarity); Belongs to the NOP10 family.
M1B4W5	Uncharacterized protein. (175 aa)	BFT	Protein BROTHER of FT and TFL 1; May form complexes with phosphorylated ligands by interfering with kinases and their effectors; Belongs to the phosphatidylethanolamine-binding protein family.
M1C559	Uncharacterized protein. (1014 aa)	TWLIGHT ZONE	TWLIGHT ZONE
M1C558	PEBP protein. (173 aa)	FT	Protein FLOWERING LOCUS T; Component of the mobile flower-promoting signal (floral stimulus or florigen). Promotes the transition from vegetative growth to flowering. Required for 'SEPALLATA3' (SEP3) and 'FRUITFULL' (FUL) accumulation in mature rosette leaves. Seems to acts in parallel with 'LEAFY' to induce flowering by regulating 'APETALA1'. Translated in leaves and then transported to the shoo…
M1BMW2	Terpene cyclase/mutase family member; Belongs to the terpene cyclase/mutase family. (733 aa)	BAS	Beta-amyrin synthase; Converts oxidosqualene to beta-amyrin. Belongs to the terpene cyclase/mutase family.
M1B210	Terpene cyclase/mutase family member; Belongs to the terpene cyclase/mutase family. (692 aa)	CAS1	Cycloartenol synthase; Converts oxidosqualene to cycloartenol and 1% parkeol. Involved in plastid biogenesis. Essential for the male gametophyte function; Belongs to the terpene cyclase/mutase family.
M1AZ37	Non-specific lipid-transfer protein; Plant non-specific lipid-transfer proteins transfer phospholipids as well as galactolipids across membranes. May play a role in wax or cutin deposition in the cell walls of expanding epidermal cells and certain secretory tissues. (114 aa)	LTP1	Non-specific lipid-transfer protein 1; Plant non-specific lipid-transfer proteins transfer phospholipids as well as galactolipids across membranes. May play a role in wax or cutin deposition in the cell walls of expanding epidermal cells and certain secretory tissues.
M1AZW4	Acetolactate synthase. (656 aa)	ALS	Acetolactate synthase, chloroplastic; Catalyzes the formation of acetolactate from pyruvate, the first step in valine and isoleucine biosynthesis.
M1C0M0	Uncharacterized protein. (172 aa)	RIDA	Reactive Intermediate Deaminase A, chloroplastic; Hydrolyzes the Ser-derived enamine/imine product of Thr dehydratase, protecting the plastidial branched-chain aminotransferase BCAT3 (AC Q9M401) from inactivation. Involved in Ile biosynthesis.
M1C4N9	Pyruvate carboxyltransferase domain-containing protein; Belongs to the alpha-IPM synthase/homocitrate synthase family. (389 aa)	IPMS2	2-isopropylmalate synthase 2, chloroplastic; Catalyzes the condensation of the acetyl group of acetyl-CoA with 3-methyl-2-oxobutanoate (2-oxoisovalerate) to form 3-carboxy-3- hydroxy-4-methylpentanoate (2-isopropylmalate). Involved in Leu biosynthesis, but do not participate in the chain elongation of glucosinolates; Belongs to the alpha-IPM synthase/homocitrate synthase family. LeuA type 1 subfa…
M1AZX1	NAM-associated domain-containing protein. (184 aa)	TWLIGHT ZONE	TWLIGHT ZONE
M1B1X0	Uncharacterized protein. (511 aa)	F20B24.8	Pectin lyase-like superfamily protein.
M1B1Z0	Uncharacterized protein. (649 aa)	CRK3	Cysteine-rich receptor-like protein kinase 3.
M1CZB4	Fe2OG dioxygenase domain-containing protein; Belongs to the iron/ascorbate-dependent oxidoreductase family. (355 aa)	MZN1.11	2-oxoglutarate (2OG) and Fe(II)-dependent oxygenase superfamily protein; Belongs to the iron/ascorbate-dependent oxidoreductase family.
M1CVM9	Uncharacterized protein; Belongs to the glycosyl hydrolase 28 family. (486 aa)	F21D18.17	Polygalacturonase At1g48100; Polygalacturonase not involved in the final stages of pod shatter; Belongs to the glycosyl hydrolase 28 family.
M1D7L6	Glyco_hydro_18 domain-containing protein; Belongs to the glycosyl hydrolase 18 family. (292 aa)	CHIB1	Acidic endochitinase; This protein functions as a defense against chitin containing fungal pathogens; Belongs to the glycosyl hydrolase 18 family. Chitinase class III subfamily.
M1CV49	FAD_binding_3 domain-containing protein. (408 aa)	MO2	Monooxygenase 2.
M1B3K6	Uncharacterized protein. (489 aa)	PDIL1-2	Protein disulfide isomerase-like 1-2; Acts as a protein-folding catalyst that interacts with nascent polypeptides to catalyze the formation, isomerization, and reduction or oxidation of disulfide bonds.
M1BZM0	BRCT domain-containing protein. (930 aa)	F4C21.5	BRCT domain-containing DNA repair protein.
M1BRS8	Uncharacterized protein. (80 aa)	TWLIGHT ZONE	TWLIGHT ZONE
M1C3N7	Inositol-1-monophosphatase. (271 aa)	VTC4	Inositol-phosphate phosphatase; Phosphatase acting on L-galactose 1-phosphate (L-Gal 1-P), D- myoinositol 3-phosphate (D-Ins 3-P) and D-myoinositol 1-phosphate (D- Ins 1-P). Can also use beta-glycerophosphate (glycerol 2-P) and, to a lesser extent, D-galactose 1-phosphate (D-Gal 1-P), alpha-D-glucose 1- phosphate (a-D-Glc 1-P), D-manitol 1-phosphate and adenosine 2'- monophosphate as substrates. …
M1BB30	Glucose-1-phosphate adenylyltransferase; This protein plays a role in synthesis of starch. It catalyzes the synthesis of the activated glycosyl donor, ADP-glucose from Glc-1-P and ATP. (521 aa)	APL2	Glucose-1-phosphate adenylyltransferase large subunit 2, chloroplastic; This protein plays a role in synthesis of starch. It catalyzes the synthesis of the activated glycosyl donor, ADP-glucose from Glc-1-P and ATP.
P30924	1,4-alpha-glucan-branching enzyme; Catalyzes the formation of the alpha-1,6-glucosidic linkages in starch by scission of a 1,4-alpha-linked oligosaccharide from growing alpha-1,4-glucan chains and the subsequent attachment of the oligosaccharide to the alpha-1,6 position. (861 aa)	SBE2.1	1,4-alpha-glucan-branching enzyme 2-1, chloroplastic/amyloplastic; Catalyzes the formation of the alpha-1,6-glucosidic linkages in starch by scission of a 1,4-alpha-linked oligosaccharide from growing alpha-1,4-glucan chains and the subsequent attachment of the oligosaccharide to the alpha-1,6 position. Belongs to the glycosyl hydrolase 13 family. GlgB subfamily.
M1BB90	Protein kinase domain-containing protein; Belongs to the protein kinase superfamily. Ser/Thr protein kinase family. (1132 aa)	F13I12.140	Leucine-rich repeat protein kinase family protein; Belongs to the protein kinase superfamily. Ser/Thr protein kinase family.
M1CMF8	Cyclic nucleotide-binding domain-containing protein. (720 aa)	CNGC17	Cyclic nucleotide-gated ion channel 17; Probable cyclic nucleotide-gated ion channel. Forms a functional cation-translocating unit with AHAs that is activated by PSKR1/BAK1 and possibly other BAK1/RLK complexes. Required for PSK-induced protoplast expansion.
M1BXC2	Exonuclease domain-containing protein. (380 aa)	NEN3	Protein NEN3; Probable exonuclease that may be involved in enuclation of sieve elements.
M1C7U8	FAD-binding PCMH-type domain-containing protein. (590 aa)	GULLO6	Probable L-gulonolactone oxidase 6; May be involved in the biosynthesis of ascorbic acid. Belongs to the oxygen-dependent FAD-linked oxidoreductase family.
M1BJD9	Alliinase_C domain-containing protein. (443 aa)	TAR2	Tryptophan aminotransferase-related protein 2; Involved in auxin production. Both TAA1 and TAR2 are required for maintaining proper auxin levels in roots, while TAA1, TAR1 and TAR2 are required for proper embryo patterning. Involved in the maintenance of the root stem cell niches.
M1CGP8	Flavin-containing monooxygenase. (334 aa)	YUC4	Probable indole-3-pyruvate monooxygenase YUCCA4; Involved in auxin biosynthesis. Both isoforms are catalitically active. Involved during embryogenesis and seedling development. Required for the formation of floral organs and vascular tissues. Belongs to the set of redundant YUCCA genes probably responsible for auxin biosynthesis in shoots.
M1CKU8	Alliinase_C domain-containing protein. (439 aa)	TAR2	Tryptophan aminotransferase-related protein 2; Involved in auxin production. Both TAA1 and TAR2 are required for maintaining proper auxin levels in roots, while TAA1, TAR1 and TAR2 are required for proper embryo patterning. Involved in the maintenance of the root stem cell niches.
M1BNL2	Uncharacterized protein. (975 aa)	MPI7.8	Cardiomyopathy-associated protein.
M1BRF0	Epimerase domain-containing protein. (336 aa)	BAN	Anthocyanidin reductase; Involved in the biosynthesis of condensed tannins. Converts cyanidin into (-)-epicatechin as the major product. Belongs to the NAD(P)-dependent epimerase/dehydratase family. Dihydroflavonol-4-reductase subfamily.
M1BRM6	Uncharacterized protein. (535 aa)	A0A1I9LMN9	ADC synthase superfamily protein.
M1CSG8	Abhydrolase_2 domain-containing protein. (257 aa)	F6D8.5	Alpha/beta-Hydrolases superfamily protein.
M1C7S0	Diphosphomevalonate decarboxylase; Performs the first committed step in the biosynthesis of isoprene-containing compounds such as sterols and terpenoids. Belongs to the diphosphomevalonate decarboxylase family. (421 aa)	MVD2	Diphosphomevalonate decarboxylase MVD2, peroxisomal; Performs the first committed step in the biosynthesis of isoprene-containing compounds such as sterols and terpenoids. Is specific for (R)-5-diphosphomevalonate (MVAPP). The catalytic efficiency with (R)-5-phosphomevalonate (MVAP) as substrate is 10000- fold lower than for MVAPP; Belongs to the diphosphomevalonate decarboxylase family.
M1C128	Alpha-amylase_C domain-containing protein. (258 aa)	SBE3	1,4-alpha-glucan-branching enzyme 3, chloroplastic/amyloplastic; Catalyzes the formation of the alpha-1,6-glucosidic linkages in starch by scission of a 1,4-alpha-linked oligosaccharide from growing alpha-1,4-glucan chains and the subsequent attachment of the oligosaccharide to the alpha-1,6 position. Essential during embryogenesis; Belongs to the glycosyl hydrolase 13 family. GlgB subfamily.
M1CH68	Beta-amylase. (587 aa)	BAM6	Beta-amylase 6; Belongs to the glycosyl hydrolase 14 family.
M1DBD5	Inositol-tetrakisphosphate 1-kinase; Kinase that can phosphorylate various inositol polyphosphate such as Ins(3,4,5,6)P4 or Ins(1,3,4)P3. Belongs to the ITPK1 family. (317 aa)	ITPK1	Inositol-tetrakisphosphate 1-kinase 1; Kinase that can phosphorylate various inositol polyphosphate such as Ins(3,4,5,6)P4 or Ins(1,3,4)P3. Phosphorylates Ins(3,4,5,6)P4 at position 1 to form Ins(1,3,4,5,6)P5. This reaction is thought to have regulatory importance, since Ins(3,4,5,6)P4 is an inhibitor of plasma membrane Ca(2+)-activated Cl(-) channels, while Ins(1,3,4,5,6)P5 is not (By similarity…
M1C5N5	Uncharacterized protein. (266 aa)	FHY1	Flavin mononucleotide hydrolase 1, chloroplatic; FMN hydrolase that catalyzes the dephosphorylation of flavin mononucleotide (FMN) to riboflavin. Can also dephosphorylate 5-amino-6-(5-phospho-D- ribitylamino)uracil, also known as ARPP. Not required for riboflavin biosynthesis in planta, but may help maintaining flavin homeostasis within chloroplasts ; Belongs to the HAD-like hydrolase superfamily…
M1D7G2	Purple acid phosphatase. (323 aa)	PAP17	Purple acid phosphatase 17; Metallo-phosphoesterase involved in phosphate metabolism. Has a peroxidase activity; Belongs to the metallophosphoesterase superfamily. Purple acid phosphatase family.
M1C6Z8	Fatty acyl-CoA reductase; Catalyzes the reduction of fatty acyl-CoA to fatty alcohols. (488 aa)	FAR3	Fatty acyl-CoA reductase 3; Catalyzes the reduction of fatty acyl-CoA to fatty alcohols. The preferred substrates are C24:0 and C26:0. May be unable to use saturated and monounsaturated C16 and C18 acyl-CoA as substrates. Involved in cuticular wax formation.
M1C7G1	BZIP domain-containing protein. (227 aa)	FD	Protein FD; Transcription factor required for the transition to flowering promoted by FT; Belongs to the bZIP family.
M1C7N6	Laccase; Lignin degradation and detoxification of lignin-derived products; Belongs to the multicopper oxidase family. (567 aa)	LAC5	Laccase-5; Lignin degradation and detoxification of lignin-derived products.
M0ZJ31	Pyrophosphate--fructose 6-phosphate 1-phosphotransferase subunit beta; Catalytic subunit of pyrophosphate--fructose 6-phosphate 1- phosphotransferase. Catalyzes the phosphorylation of D-fructose 6- phosphate, the first committing step of glycolysis. Uses inorganic phosphate (PPi) as phosphoryl donor instead of ATP like common ATP- dependent phosphofructokinases (ATP-PFKs), which renders the react…	PFP-BETA1	Pyrophosphate--fructose 6-phosphate 1-phosphotransferase subunit beta 1; Catalytic subunit of pyrophosphate--fructose 6-phosphate 1- phosphotransferase. Catalyzes the phosphorylation of D-fructose 6- phosphate, the first committing step of glycolysis. Uses inorganic phosphate (PPi) as phosphoryl donor instead of ATP like common ATP- dependent phosphofructokinases (ATP-PFKs), which renders the rea…
M1CZK5	Laccase; Lignin degradation and detoxification of lignin-derived products; Belongs to the multicopper oxidase family. (545 aa)	LAC2	Laccase-2; Lignin degradation and detoxification of lignin-derived products (By similarity). Required for root elongation in dehydration conditions; Belongs to the multicopper oxidase family.
M1CVY9	Uncharacterized protein. (223 aa)	KTI5	Kunitz trypsin inhibitor 5; Can inhibit both serine proteases and cysteine proteases. May be involved in the modulation of the proteases that participate in the hydrolysis of dietary proteins in the gut of spider mites.
Q8H9D5	Actin depolymerizing factor 6; Belongs to the actin-binding proteins ADF family. (145 aa)	ADF6	Actin-depolymerizing factor 6; Actin-depolymerizing protein. Severs actin filaments (F- actin) and binds to actin monomers.
